# Supplementary material for: The Effects of Continual Consumption of Origanum vulgare on Liver Transcriptomics
Source: Animals (Basel). 2021 Feb 4;11(2):398. doi: 10.3390/ani11020398 (PMC7915382; doi:10.3390/ani11020398)
Supplement: Supplementary file 1 [file animals-11-00398-s001.zip]

Archive with 1 entries (1 files):
- Appendix_File.xlsx
