# Supplementary material for: The Effects of Continual Consumption of Origanum vulgare on Liver Transcriptomics
Source: Animals (Basel). 2021 Feb 4;11(2):398. doi: 10.3390/ani11020398 (PMC7915382; doi:10.3390/ani11020398)
Supplement: Supplementary file 1 [file animals-11-00398-s001.zip › Appendix_File.xlsx]

## Sheet: Table S1_QC-Report
	14 page sequence QC report

## Sheet: Table S2_ExpressionMatrix
Annotations				Raw data								CPM Normalised								TPM Normalised								RPKM Normalised
Name	Chromosome	Region	Identifier	2%OREG_1	2%OREG_2	2%OREG_3	2%OREG_4	CTRL_1	CTRL_2	CTRL_3	CTRL_4	2%OREG_1	2%OREG_2	2%OREG_3	2%OREG_4	CTRL_1	CTRL_2	CTRL_3	CTRL_4	2%OREG_1	2%OREG_2	2%OREG_3	2%OREG_4	CTRL_1	CTRL_2	CTRL_3	CTRL_4	2%OREG_1	2%OREG_2	2%OREG_3	2%OREG_4	CTRL_1	CTRL_2	CTRL_3	CTRL_4
gene:ENSGALG00000045540	1	30..2665	ENSGALG00000045540	2336	1661	1626	1626	1427	1398	1424	2865	155.96	130.996	104	101.951	88.962	122.747	115.269	125.516	135.957	109.883	109.187	111.412	77.338	104.455	121.107	130.327	70.671	57.0817	52.9849	50.8067	38.399	53.1301	55.8077	61.9728
gene:ENSGALG00000031626	1	complement(9912..14699)	ENSGALG00000031626	0	1	0	0	0	1	0	0	0	0.0788658	0	0	0	0.0878016	0	0	0	0.0840057	0	0	0	0.0948793	0	0	0	0.0436392	0	0	0	0.0482595	0	0
gene:ENSGALG00000038274	1	complement(20935..25758)	ENSGALG00000038274	0	0	0	0	0	0	0	0	0	0	0	0	0	0	0	0	0	0	0	0	0	0	0	0	0	0	0	0	0	0	0	0
GOLGB1	1	34200..67146	ENSGALG00000041494	537	694	1079	1063	814	660	884	1188	35.8521	54.7329	69.0136	66.6506	50.7464	57.9491	71.5577	52.0465	2.41705	3.5506	5.60345	5.63283	3.41174	3.81372	5.81424	4.17937	1.25639	1.84446	2.71917	2.56872	1.69396	1.93982	2.67929	1.98736
HCLS1	1	70097..82102	ENSGALG00000039682	588	388	621	474	609	407	515	676	39.257	30.5999	39.7196	29.72	37.9663	35.7353	41.688	29.6157	9.62871	7.22193	CPM Normalised+U1:AB1	9.13799	9.28643	8.55616	12.3233	8.65207	5.00504	3.75164	5.69358	4.16717	4.61079	4.35201	5.67876	4.1142
gene:ENSGALG00000038044	1	complement(95033..98698)	ENSGALG00000038044	232	149	237	160	216	144	137	253	15.4892	11.751	15.1587	10.0321	13.4659	12.6434	11.0898	11.084	4.50921	3.29177	5.31475	3.66112	3.90937	3.59309	3.89101	3.8434	2.34391	1.71	2.57907	1.66957	1.94103	1.82759	1.79303	1.8276
RABL2L	1	98751..102696	ENSGALG00000032458	66	59	72	46	72	38	37	104	4.4064	4.65308	4.60517	2.88422	4.48862	3.33646	2.99506	4.55626	2.61408	2.65618	3.29026	2.14494	2.65551	1.9322	2.14144	3.21952	1.35881	1.37983	1.59665	0.97815	1.31848	0.982798	0.986808	1.53093
ACR	1	complement(103810..125279)	ENSGALG00000034366	8	5	6	4	3	4	11	5	0.534109	0.394329	0.383764	0.250802	0.187026	0.351206	0.890424	0.219051	0.0948066	0.0673518	0.0820394	0.0558072	0.0331063	0.0608559	0.19049	0.0463128	0.0492809	0.0349879	0.039811	0.0254496	0.0164376	0.0309538	0.0877803	0.0220225
ARSA	1	complement(106221..121695)	ENSGALG00000035824	354	313	286	342	415	276	268	452	23.6343	24.685	18.2928	21.4436	25.8719	24.2332	21.694	19.8022	2.56958	2.58247	2.39523	2.92259	2.8051	2.57195	2.84265	2.56437	1.33568	1.34154	1.16233	1.33278	1.39275	1.3082	1.30994	1.2194
gene:ENSGALG00000033919	1	155624..364584	ENSGALG00000033919	114	101	130	253	201	101	150	249	7.61106	7.96545	8.31489	15.8632	12.5307	8.86796	12.1421	10.9087	2.64954	2.66819	3.48603	6.92257	4.35013	3.01356	5.09432	4.52321	1.37724	1.38607	1.69165	3.15688	2.15987	1.53282	2.34754	2.15086
gene:ENSGALG00000039165	1	393740..397870	ENSGALG00000039165	11	9	14	24	14	3	13	15	0.7344	0.709792	0.895449	1.50481	0.872788	0.263405	1.05232	0.657152	0.587197	0.54609	0.862267	1.50829	0.695921	0.205592	1.01406	0.625843	0.305228	0.283682	0.418429	0.68782	0.345531	0.104573	0.467294	0.297598
ARF5	1	complement(456388..463442)	ENSGALG00000043476	206	199	216	174	213	199	147	313	13.7533	15.6943	13.8155	10.9099	13.2788	17.4725	11.8993	13.7126	14.8322	16.2863	17.9438	14.7492	14.281	18.3944	15.4663	17.6143	7.70984	8.46038	8.70752	6.72604	7.09063	9.35613	7.12707	8.37588
GCC1	1	463906..468791	ENSGALG00000033149	462	325	495	345	298	248	250	629	30.8448	25.6314	31.6605	21.6317	18.5779	21.7748	20.2369	27.5566	5.34804	4.27628	6.6112	4.70168	3.21225	3.68551	4.22885	5.69096	2.77993	2.22144	3.20819	2.14409	1.59491	1.8746	1.94871	2.70614
DENND6B	1	complement(471180..485317)	ENSGALG00000043771	100	120	103	185	105	85	100	147	6.67637	9.4639	6.58795	11.5996	6.54591	7.46314	8.09476	6.44009	2.13581	2.91322	2.53818	4.65174	2.0883	2.33064	3.12099	2.45393	1.1102	1.51336	1.23169	2.12132	1.03686	1.18546	1.43819	1.16688
PPP6R2	1	503268..563210	ENSGALG00000029341	2452	1916	2273	3200	2447	2096	2141	3353	163.705	151.107	145.383	200.642	152.551	184.032	173.309	146.895	21.5003	19.0963	22.9957	33.0336	19.9801	23.5944	27.4328	22.9795	11.1759	9.92015	11.159	15.0642	9.92031	12.0011	12.6414	10.9271
gene:ENSGALG00000043178	1	complement(573471..635071)	ENSGALG00000043178	2084	1760	2227	2323	2214	1610	1782	3021	139.135	138.804	142.44	145.653	138.025	141.361	144.249	132.35	9.11957	8.75428	11.244	11.9676	9.02184	9.04475	11.395	10.3326	4.74039	4.54766	5.45632	5.45756	4.47942	4.60053	5.25098	4.91332
gene:ENSGALG00000044050	1	631894..632887	ENSGALG00000044050	1	1	2	2	0	0	1	2	0.0667637	0.0788658	0.127921	0.125401	0	0	0.0809476	0.0876203	0.0431117	0.0490033	0.0994826	0.101509	0	0	0.0629977	0.0673918	0.0224096	0.0254562	0.0482756	0.0462911	0	0	0.0290302	0.0320459
MIOX	1	644122..644826	ENSGALG00000041965	8	4	1	0	3	0	3	3	0.534109	0.315463	0.0639607	0	0.187026	0	0.242843	0.13143	1.02519	0.582645	0.147855	0	0.357993	0	0.561777	0.300481	0.532897	0.302672	0.071749	0	0.177747	0	0.258875	0.142884
LMF2	1	complement(645080..651787)	ENSGALG00000041528	2784	2654	2443	2122	2594	1767	2032	3395	185.87	209.31	156.256	133.05	161.715	155.145	164.486	148.735	44.681	48.4157	45.2377	40.0942	38.7672	36.407	47.6549	42.5869	23.2254	25.1509	21.9523	18.284	19.2483	18.5181	21.9601	20.2508
gene:ENSGALG00000034272	1	651832..654431	ENSGALG00000034272	7	8	3	2	5	8	4	3	0.467346	0.630927	0.191882	0.125401	0.31171	0.702413	0.32379	0.13143	0.435857	0.566196	0.215521	0.146608	0.289906	0.639484	0.363945	0.145999	0.22656	0.294127	0.104585	0.0668572	0.143941	0.325268	0.167711	0.0694249
gene:ENSGALG00000013811	1	659230..661272	ENSGALG00000013811	34	44	29	12	33	24	18	28	2.26996	3.4701	1.85486	0.752406	2.05729	2.10724	1.45706	1.22668	1.3726	2.01905	1.35078	0.570331	1.24056	1.24385	1.06186	0.883495	0.713481	1.04885	0.655488	0.260086	0.615949	0.632674	0.489319	0.420116
IRF5	1	664415..677898	ENSGALG00000039982	158	96	117	102	98	74	79	137	10.5487	7.57112	7.4834	6.39545	6.10952	6.49732	6.39486	6.00199	3.31709	2.29088	2.83406	2.52106	1.91587	1.99446	2.42358	2.24804	1.72424	1.19006	1.37527	1.14967	0.951248	1.01447	1.11682	1.06898
TNPO3	1	complement(680003..697566)	ENSGALG00000039420	688	688	760	716	792	532	503	952	45.9334	54.2597	48.6101	44.8935	49.3749	46.7105	40.7166	41.7073	10.2417	11.6413	13.0532	12.5481	10.9786	10.1669	10.9416	11.0765	5.32367	6.04741	6.33431	5.72226	5.45098	5.1713	5.04204	5.26705
SMO	1	704038..711778	ENSGALG00000036114	767	700	765	705	753	581	593	1078	51.2077	55.2061	48.9299	44.2038	46.9435	51.0127	48.0019	47.2273	13.1133	13.6034	15.0904	14.1902	11.9882	12.7523	14.815	14.4052	6.81637	7.06666	7.32288	6.47112	5.95223	6.48633	6.82697	6.8499
gene:ENSGALG00000032868	1	740871..754138	ENSGALG00000032868	106	99	128	142	100	76	100	158	7.07695	7.80772	8.18697	8.90347	6.2342	6.67292	8.09476	6.922	3.10404	3.29524	4.32468	4.89544	2.72685	2.85712	4.27909	3.61627	1.61349	1.71181	2.09862	2.23245	1.35391	1.45325	1.97186	1.7196
STRIP2	1	758416..772309	ENSGALG00000038520	17	10	9	9	30	15	9	18	1.13498	0.788658	0.575646	0.564304	1.87026	1.31702	0.728529	0.788583	0.249344	0.166718	0.152306	0.155409	0.409744	0.282446	0.192896	0.206351	0.12961	0.0866063	0.0739088	0.0708705	0.203441	0.143664	0.0888892	0.0981231
SMKR1	1	779412..782468	ENSGALG00000041065	14	2	4	3	13	7	0	6	0.934691	0.157732	0.255843	0.188101	0.810446	0.614611	0	0.262861	1.06666	0.173204	0.351626	0.269092	0.922321	0.684684	0	0.357299	0.554455	0.0899761	0.170632	0.122713	0.45794	0.348258	0	0.169902
NRF1	1	805409..839551	ENSGALG00000040060	169	131	170	247	216	143	158	272	11.2831	10.3314	10.8733	15.487	13.4659	12.5556	12.7897	11.9164	3.57129	3.14659	4.14486	6.14493	4.25043	3.87943	4.87894	4.49252	1.85637	1.63459	2.01136	2.80225	2.11037	1.97324	2.24828	2.13626
UBE2H	1	complement(856372..898286)	ENSGALG00000031975	2992	2693	3257	3856	4630	3070	3693	6140	199.757	212.386	208.32	241.773	288.644	269.551	298.94	268.994	42.8644	43.8533	53.8363	65.036	61.767	56.4634	77.3115	68.7521	22.2811	22.7809	26.125	29.6582	30.6678	28.7196	35.6263	32.6927
ZC3HC1	1	complement(899544..908528)	ENSGALG00000008003	291	250	260	214	335	190	149	264	19.4282	19.7165	16.6298	13.4179	20.8846	16.6823	12.0612	11.5659	6.46222	6.31044	6.6617	5.5948	6.92747	5.41672	4.8351	4.58222	3.35909	3.27814	3.2327	2.55138	3.43955	2.75517	2.22808	2.17892
KLHDC10	1	916160..921717	ENSGALG00000008013	236	202	216	203	214	176	201	345	15.7562	15.9309	13.8155	12.7282	13.3412	15.4531	16.2705	15.1145	8.02066	7.80333	8.46982	8.12224	6.77255	7.67899	9.98214	9.16431	4.16917	4.05367	4.11012	3.70396	3.36263	3.90585	4.59991	4.35778
gene:ENSGALG00000036140	1	complement(925136..930918)	ENSGALG00000036140	0	0	0	0	0	0	0	1	0	0	0	0	0	0	0	0.0438102	0	0	0	0	0	0	0	0.0147334	0	0	0	0	0	0	0	0.00700599
gene:ENSGALG00000045035	1	complement(931381..933117)	ENSGALG00000045035	1	0	0	0	0	0	0	0	0.0667637	0	0	0	0	0	0	0	0.0241247	0	0	0	0	0	0	0	0.0125401	0	0	0	0	0	0	0
TMEM209	1	complement(933552..945389)	ENSGALG00000008036	266	230	274	315	305	181	168	371	17.7591	18.1391	17.5252	19.7506	19.0143	15.8921	13.5992	16.2536	3.66303	3.60013	4.35344	5.10683	3.91111	3.19986	3.38063	3.99315	1.90406	1.87019	2.11258	2.32885	1.9419	1.62758	1.55784	1.89881
gene:ENSGALG00000023942	1	947930..951486	ENSGALG00000023942	0	0	0	0	0	0	0	1	0	0	0	0	0	0	0	0.0438102	0	0	0	0	0	0	0	0.0410432	0	0	0	0	0	0	0	0.0195167
CPA2	1	952077..958465	ENSGALG00000008048	0	0	0	0	0	0	0	0	0	0	0	0	0	0	0	0	0	0	0	0	0	0	0	0	0	0	0	0	0	0	0	0
CPA5	1	960181..964481	ENSGALG00000027296	0	0	0	0	0	0	0	0	0	0	0	0	0	0	0	0	0	0	0	0	0	0	0	0	0	0	0	0	0	0	0	0
CPA1	1	965365..969129	ENSGALG00000008087	0	0	0	0	0	0	0	0	0	0	0	0	0	0	0	0	0	0	0	0	0	0	0	0	0	0	0	0	0	0	0	0
CEP41	1	complement(970622..978922)	ENSGALG00000008103	71	53	67	74	83	48	55	70	4.74022	4.17989	4.28536	4.63984	5.17439	4.21448	4.45212	3.06671	1.74807	1.48323	1.90326	2.14494	1.90292	1.51718	1.97876	1.34704	0.908656	0.770506	0.92359	0.97815	0.944815	0.771699	0.911842	0.640542
MEST	1	980060..984213	ENSGALG00000008111	284	302	288	292	337	206	239	356	18.9609	23.8175	18.4207	18.3085	21.0093	18.0871	19.3465	15.5964	7.2655	8.78183	8.50084	8.79451	8.02819	6.76563	8.93459	7.11836	3.77664	4.56197	4.12518	4.01053	3.98606	3.44128	4.11719	3.38489
COPG2	1	complement(984497..1001467)	ENSGALG00000008144	781	715	877	995	833	590	699	1419	52.1424	56.3891	56.0935	62.387	51.9309	51.803	56.5824	62.1666	12.5249	13.0334	16.2272	18.7857	12.4396	12.147	16.3805	17.7863	6.51047	6.77059	7.87452	8.56677	6.17638	6.17844	7.54839	8.45769
gene:ENSGALG00000008153	1	1016112..1018737	ENSGALG00000008153	100	47	53	49	53	28	51	94	6.67637	3.70669	3.38992	3.07232	3.30413	2.45845	4.12833	4.11815	4.42498	2.36396	2.70589	2.55264	2.18387	1.59061	3.2977	3.25103	2.30012	1.22803	1.31308	1.16407	1.08431	0.809048	1.51963	1.54592
FBXO18	1	complement(1020496..1042028)	ENSGALG00000008162	649	691	733	944	886	406	804	1250	43.3296	54.4963	46.8832	59.1892	55.235	35.6475	65.0819	54.7627	8.94901	10.8303	11.6616	15.3244	11.3764	7.18704	16.2	13.4717	4.65173	5.62609	5.65897	6.98835	5.64847	3.65562	7.46521	6.40602
ANKRD16	1	1044881..1060889	ENSGALG00000008168	203	236	170	227	127	139	131	247	13.553	18.6123	10.8733	14.233	7.91744	12.2044	10.6041	10.8211	3.66349	4.84107	3.53973	4.82288	2.13424	3.22038	3.45462	3.484	1.9043	2.51483	1.71771	2.19936	1.05967	1.63802	1.59194	1.6567
GDI2	1	1061920..1076763	ENSGALG00000008169	6581	6790	6218	5710	7620	5343	4892	9138	439.372	535.499	397.707	358.02	475.046	469.124	395.996	400.337	116.36	136.462	126.849	118.859	125.461	121.281	126.395	126.283	60.4845	70.8894	61.5554	54.2027	62.2924	61.6883	58.2445	60.0498
gene:ENSGALG00000039639	1	complement(1093568..1098481)	ENSGALG00000039639	3	5	11	13	6	8	25	27	0.200291	0.394329	0.703567	0.815106	0.374052	0.702413	2.02369	1.18287	0.257083	0.487027	1.0876	1.31153	0.478789	0.880108	3.13056	1.80842	0.133633	0.253	0.527774	0.598092	0.237723	0.447659	1.44261	0.859931
ASB13	1	1117558..1125832	ENSGALG00000008401	275	179	195	202	288	162	174	360	18.36	14.117	12.4723	12.6655	17.9545	14.2239	14.0849	15.7717	12.1558	8.99366	9.94511	10.512	11.8546	9.19309	11.2391	12.4376	6.31866	4.67202	4.82603	4.79376	5.88589	4.67598	5.17914	5.9143
CALML3	1	complement(1133309..1134331)	ENSGALG00000008424	6	1	1	1	1	0	2	1	0.400582	0.0788658	0.0639607	0.0627005	0.062342	0	0.161895	0.0438102	0.30075	0.0569752	0.0578332	0.0590115	0.0466762	0	0.146492	0.0391776	0.156331	0.0295974	0.0280645	0.0269108	0.0231751	0	0.0675057	0.0186296
NET1	1	complement(1137276..1148688)	ENSGALG00000008437	813	498	644	696	521	569	701	971	54.2789	39.2752	41.1907	43.6395	32.4802	49.9591	56.7443	42.5397	11.0828	7.71644	10.129	11.1699	6.61356	9.95779	13.9638	10.3457	5.76086	4.00853	4.91525	5.09376	3.28369	5.06494	6.43474	4.91954
TUBAL3	1	1198475..1204984	ENSGALG00000008444	0	2	0	3	0	3	0	3	0	0.157732	0	0.188101	0	0.263405	0	0.13143	0	0.0507525	0	0.0788497	0	0.0859828	0	0.0523481	0	0.0263649	0	0.0359576	0	0.0437344	0	0.0248923
UCN3	1	complement(1213840..1214346)	ENSGALG00000032978	0	0	0	0	0	0	0	0	0	0	0	0	0	0	0	0	0	0	0	0	0	0	0	0	0	0	0	0	0	0	0	0
SLC35B4	1	1341915..1354128	ENSGALG00000038187	84	50	69	78	89	45	62	116	5.60815	3.94329	4.41329	4.89064	5.54844	3.95107	5.01875	5.08198	2.4126	1.63232	2.28653	2.63744	2.38033	1.65925	2.60212	2.60403	1.25408	0.847958	1.10958	1.20274	1.18185	0.843963	1.19909	1.23826
LRGUK	1	complement(1375947..1410781)	ENSGALG00000037842	0	1	0	1	0	0	0	2	0	0.0788658	0	0.0627005	0	0	0	0.0876203	0	0.0260993	0	0.0270321	0	0	0	0.0358931	0	0.013558	0	0.0123274	0	0	0	0.0170677
EXOC4	1	complement(1421469..1841500)	ENSGALG00000008477	765	873	1048	987	1119	686	855	1163	51.0742	68.8499	67.0308	61.8854	69.7607	60.2319	69.2102	50.9512	7.84748	10.1792	12.4037	11.9198	10.6891	9.03414	12.8164	9.32462	4.07916	5.28788	6.01912	5.43574	5.30721	4.59513	5.90596	4.43401
gene:ENSGALG00000045957	1	1632719..1633541	ENSGALG00000045957	0	0	0	0	0	0	0	0	0	0	0	0	0	0	0	0	0	0	0	0	0	0	0	0	0	0	0	0	0	0	0	0
gene:ENSGALG00000045303	1	1645800..1646634	ENSGALG00000045303	1	0	0	0	0	0	0	0	0.0667637	0	0	0	0	0	0	0	0.0720009	0	0	0	0	0	0	0	0.0374264	0	0	0	0	0	0	0
gene:ENSGALG00000045493	1	1660111..1660939	ENSGALG00000045493	0	0	0	1	0	2	0	0	0	0	0	0.0627005	0	0.175603	0	0	0	0	0	0.0847656	0	0.184868	0	0	0	0	0	0.0386554	0	0.0940315	0	0
gene:ENSGALG00000046002	1	1848453..1850658	ENSGALG00000046002	0	0	0	0	0	0	0	0	0	0	0	0	0	0	0	0	0	0	0	0	0	0	0	0	0	0	0	0	0	0	0	0
gene:ENSGALG00000045694	1	1855523..1857716	ENSGALG00000045694	0	0	0	0	0	0	0	0	0	0	0	0	0	0	0	0	0	0	0	0	0	0	0	0	0	0	0	0	0	0	0	0
gene:ENSGALG00000045599	1	1862581..1864781	ENSGALG00000045599	0	0	0	0	0	0	0	0	0	0	0	0	0	0	0	0	0	0	0	0	0	0	0	0	0	0	0	0	0	0	0	0
gene:ENSGALG00000045725	1	1869646..1871841	ENSGALG00000045725	0	0	0	0	0	0	0	0	0	0	0	0	0	0	0	0	0	0	0	0	0	0	0	0	0	0	0	0	0	0	0	0
CHCHD3	1	2002525..2187486	ENSGALG00000006489	1331	1348	1143	1140	1629	1124	901	1531	88.8624	106.311	73.107	71.4785	101.555	98.689	72.9338	67.0733	36.0536	41.5041	35.7223	36.3544	41.0896	39.0869	35.6636	32.4137	18.7408	21.5605	17.3348	16.5786	20.4014	19.8812	16.4343	15.4132
PLXNA4	1	2317554..2737972	ENSGALG00000006473	390	302	484	956	798	537	614	810	26.0378	23.8175	30.957	59.9417	49.7489	47.1495	49.7018	35.4862	2.83729	2.49733	4.06262	8.18801	5.40607	5.01541	6.52735	4.60581	1.47483	1.29731	1.97145	3.73395	2.68416	2.55104	3.00789	2.19014
PODXL	1	3092445..3133147	ENSGALG00000006409	612	492	971	950	305	1178	626	1333	40.8594	38.802	62.1058	59.5655	19.0143	103.43	50.6732	58.3989	5.0723	4.635	9.28529	9.26957	2.35393	12.5341	7.58155	8.63509	2.63661	2.40779	4.50584	4.22717	1.16875	6.37535	3.49369	4.10612
MKLN1	1	complement(3142583..3240472)	ENSGALG00000006356	1167	1137	1315	1392	1577	1011	1241	1975	77.9132	89.6704	84.1083	87.2791	98.3134	88.7674	100.456	86.5251	19.8953	22.0328	25.8659	27.9383	25.0352	22.1271	30.9158	26.3165	10.3416	11.4456	12.5518	12.7406	12.4302	11.2547	14.2464	12.5139
gene:ENSGALG00000044853	1	3256248..3256647	ENSGALG00000044853	0	0	2	9	1	0	0	5	0	0	0.127921	0.564304	0.062342	0	0	0.219051	0	0	0.342898	1.57448	0.138373	0	0	0.580717	0	0	0.166397	0.718004	0.0687035	0	0	0.27614
K123	1	3465887..3476005	ENSGALG00000041978	305	191	387	285	310	206	288	411	20.3629	15.0634	24.7528	17.8696	19.326	18.0871	23.3129	18.006	6.36498	4.53066	9.31817	7.00203	6.0242	5.51897	8.78253	6.70381	3.30854	2.35358	4.5218	3.19311	2.99107	2.80718	4.04711	3.18777
IL2RA	1	complement(3482204..3498520)	ENSGALG00000042471	16	15	34	37	6	19	40	41	1.06822	1.18299	2.17466	2.31992	0.374052	1.66823	3.2379	1.79622	0.62196	0.662772	1.52491	1.69327	0.217187	0.948177	2.27212	1.24569	0.323297	0.344296	0.739987	0.772176	0.107835	0.482282	1.04703	0.592344
RBM17	1	3516514..3529166	ENSGALG00000006332	693	640	696	642	742	591	525	1029	46.2672	50.4741	44.5166	40.2537	46.2578	51.8908	42.4975	45.0806	22.4073	23.5216	25.965	24.4384	22.3409	24.5322	24.8053	26.0048	11.6474	12.219	12.5999	11.1446	11.0924	12.4781	11.4307	12.3657
PFKFB3	1	3543236..3579756	ENSGALG00000040369	985	585	562	657	509	417	311	931	65.7622	46.1365	35.9459	41.1942	31.7321	36.6133	25.1747	40.7873	24.6571	16.6453	16.2317	19.3621	11.8649	13.4009	11.3762	18.2154	12.8169	8.64689	7.87671	8.82965	5.89102	6.81627	5.2423	8.6617
PRKCQ	1	complement(3665779..3701334)	ENSGALG00000034970	26	17	23	21	29	10	25	29	1.73586	1.34072	1.4711	1.31671	1.80792	0.878016	2.02369	1.27049	0.411449	0.30579	0.419946	0.391241	0.427348	0.203159	0.578113	0.358694	0.213873	0.158851	0.203786	0.178416	0.212182	0.103335	0.266403	0.170565
SFMBT2	1	complement(3929632..4025430)	ENSGALG00000009279	249	202	313	344	381	200	289	432	16.6242	15.9309	20.0197	21.569	23.7523	17.5603	23.3939	18.926	3.79979	3.50383	5.51096	6.18017	5.4141	3.91818	6.44448	5.1526	1.97515	1.82016	2.67428	2.81833	2.68814	1.99295	2.96971	2.45015
gene:ENSGALG00000045751	1	complement(4052963..4054360)	ENSGALG00000045751	0	0	0	0	0	0	0	0	0	0	0	0	0	0	0	0	0	0	0	0	0	0	0	0	0	0	0	0	0	0	0	0
gene:ENSGALG00000045088	1	complement(4066304..4067697)	ENSGALG00000045088	0	0	0	0	0	0	0	0	0	0	0	0	0	0	0	0	0	0	0	0	0	0	0	0	0	0	0	0	0	0	0	0
gene:ENSGALG00000046301	1	complement(4075238..4076636)	ENSGALG00000046301	0	0	0	0	0	0	0	0	0	0	0	0	0	0	0	0	0	0	0	0	0	0	0	0	0	0	0	0	0	0	0	0
gene:ENSGALG00000046451	1	complement(4086634..4088722)	ENSGALG00000046451	0	0	0	0	0	0	0	0	0	0	0	0	0	0	0	0	0	0	0	0	0	0	0	0	0	0	0	0	0	0	0	0
gene:ENSGALG00000046295	1	complement(4095374..4096807)	ENSGALG00000046295	0	0	0	0	0	0	0	0	0	0	0	0	0	0	0	0	0	0	0	0	0	0	0	0	0	0	0	0	0	0	0	0
gene:ENSGALG00000045491	1	complement(4105277..4106674)	ENSGALG00000045491	0	0	0	0	0	0	0	0	0	0	0	0	0	0	0	0	0	0	0	0	0	0	0	0	0	0	0	0	0	0	0	0
gene:ENSGALG00000029446	1	4120319..4150431	ENSGALG00000029446	9	6	12	27	12	7	22	16	0.600873	0.473195	0.767528	1.69291	0.748104	0.614611	1.78085	0.700962	0.273687	0.207393	0.421032	0.966624	0.339808	0.273277	0.977607	0.38029	0.142264	0.107736	0.204313	0.440806	0.168718	0.139	0.450495	0.180834
ITIH5	1	complement(4154034..4199469)	ENSGALG00000006891	143	122	263	181	68	169	240	465	9.5472	9.62163	16.8217	11.3488	4.23926	14.8385	19.4274	20.3717	1.76922	1.71568	3.75426	2.63637	0.783421	2.68427	4.33897	4.49657	0.919648	0.89126	1.82182	1.20226	0.388975	1.36533	1.99946	2.13819
ITIH2	1	4206624..4231854	ENSGALG00000006833	46273	44810	47290	54747	54986	43584	45967	74549	3089.36	3533.98	3024.7	3432.66	3427.94	3826.75	3720.92	3266	664.058	730.944	783.015	924.954	734.803	802.969	963.949	836.185	345.18	379.71	379.971	421.804	364.836	408.423	444.201	397.62
KIN	1	complement(4233538..4248355)	ENSGALG00000030702	984	683	755	746	932	632	583	1094	65.6955	53.8654	48.2903	46.7746	58.1028	55.4906	47.1925	47.9283	18.1968	14.3566	16.1091	16.2413	16.0494	15.0042	15.7543	15.8125	9.4588	7.45797	7.81719	7.40649	7.96864	7.63174	7.25981	7.51911
ATP5C1	1	4248371..4255204	ENSGALG00000006753	7769	6889	6144	6486	9060	5297	5001	9247	518.687	543.307	392.974	406.675	564.819	465.085	404.819	405.112	169.12	170.458	154.314	166.222	183.653	148.031	159.08	157.331	87.9094	88.5493	74.8832	75.8018	91.1855	75.2949	73.3066	74.8133
TAF3	1	4257754..4370309	ENSGALG00000006731	674	549	763	769	804	533	660	1028	44.9987	43.2973	48.802	48.2167	50.123	46.7983	53.4254	45.0368	8.03289	7.4373	10.492	10.79	8.92296	8.15517	11.4944	9.57608	4.17553	3.86352	5.09143	4.92052	4.43032	4.14805	5.29678	4.55358
GATA3	1	4402132..4591692	ENSGALG00000029270	59	23	53	40	69	16	27	39	3.93906	1.81391	3.38992	2.50802	4.3016	1.40483	2.18559	1.7086	1.42911	0.633248	1.4812	1.14066	1.55634	0.497541	0.955671	0.73835	0.74286	0.328959	0.718776	0.520172	0.772736	0.25307	0.440387	0.351097
CELF2	1	5528711..5974445	ENSGALG00000034590	17	16	23	37	22	18	25	33	1.13498	1.26185	1.4711	2.31992	1.37152	1.58043	2.02369	1.44574	0.339066	0.362732	0.52928	0.868797	0.4086	0.460894	0.728626	0.514436	0.176248	0.188432	0.256842	0.396195	0.202873	0.23443	0.335761	0.244623
USP6NL	1	complement(6033346..6143773)	ENSGALG00000035563	321	435	432	658	495	373	462	804	21.4311	34.3066	27.631	41.2569	30.8593	32.75	37.3978	35.2234	2.55486	3.93534	3.96706	6.16553	3.66867	3.81123	5.37322	5.00151	1.32803	2.04433	1.92508	2.81165	1.82152	1.93855	2.47606	2.3783
ECHDC3	1	6163731..6168880	ENSGALG00000006690	3527	2695	2880	2710	3475	2449	2290	3887	235.475	212.543	184.207	169.918	216.638	215.026	185.37	170.29	95.7857	83.1926	90.2423	86.6455	87.8801	85.3842	90.8783	82.5073	49.7898	43.2168	43.7916	39.5127	43.6332	43.4299	41.878	39.2335
PROSER2	1	6195950..6208354	ENSGALG00000006700	101	100	150	152	118	97	177	218	6.74313	7.88658	9.5941	9.53047	7.35636	8.51676	14.3277	9.55061	3.02311	3.40223	5.1802	5.35622	3.28894	3.72733	7.74169	5.10002	1.57143	1.76739	2.51378	2.44258	1.63298	1.89588	3.56748	2.42514
UPF2	1	complement(6218145..6266504)	ENSGALG00000033772	607	561	818	852	811	554	639	1286	40.5255	44.2437	52.3198	53.4208	50.5594	48.6421	51.7255	56.3399	6.52206	6.85157	10.1408	10.7775	8.11443	7.64187	10.0329	10.7999	3.3902	3.55925	4.92099	4.91483	4.02888	3.88697	4.62331	5.13553
DHTKD1	1	6275964..6292436	ENSGALG00000003674	2422	2399	2577	2441	2914	2422	2136	3169	161.702	189.199	164.827	153.052	181.665	212.656	172.904	138.834	36.6532	41.2666	44.9961	43.4898	41.0647	47.055	47.2356	37.4837	19.0525	21.4371	21.8351	19.8325	20.3889	23.9341	21.7668	17.8241
SEC61A2	1	6299537..6315134	ENSGALG00000036300	1014	682	865	821	857	528	618	1258	67.6984	53.7865	55.326	51.4771	53.4271	46.3593	50.0256	55.1132	17.8835	13.6719	17.6016	17.0467	14.0746	11.9548	15.927	17.3411	9.29592	7.10228	8.54149	7.77374	6.98816	6.0807	7.33937	8.246
NUDT5	1	complement(6315849..6327450)	ENSGALG00000013967	20467	12241	16408	17102	18526	11930	10889	23114	1366.45	965.397	1049.47	1072.3	1154.95	1047.47	881.439	1012.63	575.611	391.311	532.418	566.244	485.173	430.734	447.499	508.08	299.205	203.278	258.365	258.222	240.893	219.089	206.214	241.6
CDC123	1	6327502..6445602	ENSGALG00000014038	717	637	734	764	779	536	711	1149	47.8696	50.2375	46.9471	47.9032	48.5644	47.0617	57.5538	50.3379	17.5193	17.6916	20.6926	21.9772	17.7245	16.8134	25.3861	21.9432	9.10659	9.19041	10.0414	10.0222	8.80038	8.55198	11.6983	10.4343
CAMK1D	1	6522549..6602832	ENSGALG00000033051	250	47	184	164	95	53	237	245	16.6909	3.70669	11.7688	10.2829	5.92249	4.65349	19.1846	10.7335	11.7577	2.51253	9.98444	9.08048	4.16052	3.20002	16.2878	9.006	6.11172	1.30521	4.84511	4.14095	2.06573	1.62766	7.50563	4.2825
CCDC3	1	complement(6627009..6665964)	ENSGALG00000030140	8	1	7	7	0	2	22	9	0.534109	0.0788658	0.447725	0.438903	0	0.175603	1.78085	0.394291	0.388005	0.0551287	0.391713	0.399694	0	0.124529	1.55919	0.341171	0.201687	0.0286382	0.190085	0.182271	0	0.0633406	0.718498	0.162232
OPTN	1	6691790..6711192	ENSGALG00000013738	1536	1385	1628	2292	2445	1248	1320	3304	102.549	109.229	104.128	143.709	152.426	109.576	106.851	144.749	25.3008	25.9313	30.94	44.4468	37.5028	26.3908	31.7722	42.537	13.1515	13.4708	15.0142	20.2689	18.6204	13.4234	14.6411	20.227
MCM10	1	6714748..6729461	ENSGALG00000034198	39	45	19	25	31	22	23	34	2.60378	3.54896	1.21525	1.56751	1.9326	1.93164	1.8618	1.48955	0.57464	0.753659	0.323004	0.433664	0.425338	0.416148	0.495209	0.391555	0.2987	0.39151	0.156743	0.197762	0.211184	0.21167	0.2282	0.186191
PHYH	1	complement(6734021..6745789)	ENSGALG00000035636	8555	7623	6748	6605	7416	6357	6406	10346	571.163	601.194	431.607	414.137	462.328	558.155	518.55	453.26	173.52	175.747	157.917	157.719	140.069	165.53	189.866	164.016	90.1967	91.2967	76.6317	71.9243	69.5453	84.1953	87.493	77.9922
SEPHS1	1	complement(6753307..6777163)	ENSGALG00000014575	832	826	741	830	828	635	747	1109	55.5474	65.1432	47.3949	52.0414	51.6192	55.754	60.4679	48.5855	14.1438	15.9608	14.534	16.6113	13.1074	13.8583	18.5564	14.7353	7.35203	8.2913	7.05286	7.57521	6.50791	7.04893	8.55107	7.00686
BEND7	1	complement(6790345..6838577)	ENSGALG00000006682	1570	1437	1571	1759	1815	1387	1482	2569	104.819	113.33	100.482	110.29	113.151	121.781	119.964	112.548	19.2538	20.031	22.2287	25.3959	20.7268	21.8367	26.5579	24.6242	10.0082	10.4057	10.7869	11.5812	10.2911	11.107	12.2383	11.7092
gene:ENSGALG00000043593	1	6850114..6866826	ENSGALG00000043593	574	602	678	693	877	535	544	1095	38.3223	47.4772	43.3653	43.4514	54.6739	46.9739	44.0355	47.9721	14.8385	17.6891	20.2223	21.0908	21.1115	17.7552	20.5498	22.1246	7.71311	9.1891	9.8132	9.61797	10.482	9.03102	9.46962	10.5206
FRMD4A	1	complement(6872404..6904583)	ENSGALG00000034992	53	41	69	88	38	48	97	125	3.53847	3.2335	4.41329	5.51764	2.369	4.21448	7.85192	5.47627	0.941475	0.827842	1.41418	1.84034	0.628575	1.09463	2.51788	1.7355	0.489383	0.430047	0.686254	0.839244	0.312093	0.556775	1.16027	0.82526
FAM107B	1	complement(7293529..7352456)	ENSGALG00000033226	99	85	90	102	99	72	136	139	6.6096	6.7036	5.75646	6.39545	6.17186	6.32172	11.0089	6.08961	2.24975	2.19558	2.35974	2.72887	2.09496	2.10052	4.51615	2.46887	1.16943	1.14056	1.14511	1.24444	1.04017	1.06841	2.08111	1.17399
gene:ENSGALG00000035201	1	7436997..7447884	ENSGALG00000035201	336	264	326	299	329	178	206	389	22.4326	20.8206	20.8512	18.7474	20.5105	15.6287	16.6752	17.0422	6.5794	5.876	7.36525	6.89287	5.99907	4.47467	5.89446	5.9536	3.42	3.05246	3.57411	3.14334	2.97859	2.276	2.71625	2.83103
SUV39H2	1	7449344..7459103	ENSGALG00000013920	521	493	646	611	697	411	561	890	34.7839	38.8809	41.3186	38.31	43.4524	36.0865	45.4116	38.991	5.13217	5.52003	7.34207	7.08576	6.39347	5.19755	8.07525	6.8523	2.66773	2.86754	3.56286	3.2313	3.17441	2.64369	3.72119	3.25838
DCLRE1C	1	complement(7459373..7469951)	ENSGALG00000013926	85	47	75	83	67	44	71	143	5.67491	3.70669	4.79705	5.20414	4.17691	3.86327	5.74728	6.26485	1.12718	0.708439	1.14751	1.29579	0.82735	0.749066	1.37582	1.48215	0.585912	0.368019	0.55685	0.590914	0.410786	0.381006	0.633998	0.704787
MEIG1	1	7470107..7475632	ENSGALG00000000451	0	0	1	0	1	0	1	1	0	0	0.0639607	0	0.062342	0	0.0809476	0.0438102	0	0	0.0741542	0	0.0598486	0	0.0939168	0.0502338	0	0	0.0359846	0	0.0297153	0	0.0432782	0.023887
TMEM243	1	7487583..7494099	ENSGALG00000006633	60	80	64	39	46	43	38	51	4.00582	6.30927	4.09348	2.44532	2.86773	3.77547	3.07601	2.23432	7.10246	10.7641	8.74098	5.43506	5.07056	6.53461	6.57311	4.71857	3.69189	5.59173	4.24171	2.47853	2.51758	3.32377	3.02898	2.24376
DMTF1	1	complement(7494480..7523025)	ENSGALG00000030844	714	547	727	958	891	527	543	1232	47.6693	43.1396	46.4994	60.0671	55.5467	46.2715	43.9546	53.9741	7.99354	6.9608	9.3907	12.6267	9.2888	7.57435	8.88323	10.7804	4.15508	3.61599	4.55699	5.7581	4.61197	3.85263	4.09352	5.12625
KIAA1324L	1	7556518..7647412	ENSGALG00000030324	39	36	62	55	41	37	65	91	2.60378	2.83917	3.96556	3.44853	2.55602	3.24866	5.26159	3.98672	0.458938	0.481529	0.841789	0.761962	0.449276	0.558965	1.11772	0.836976	0.238558	0.250144	0.408492	0.347475	0.223069	0.284312	0.51506	0.397996
GRM3	1	complement(7655306..7725473)	ENSGALG00000006576	1	0	1	0	2	2	1	4	0.0667637	0	0.0639607	0	0.124684	0.175603	0.0809476	0.175241	0.014525	0	0.0167586	0	0.0270512	0.037294	0.0212249	0.0454107	0.00755014	0	0.00813239	0	0.0134311	0.0189693	0.00978072	0.0215935
gene:ENSGALG00000046227	1	7851763..7857098	ENSGALG00000046227	0	0	1	0	0	0	0	0	0	0	0.0639607	0	0	0	0	0	0	0	0.194171	0	0	0	0	0	0	0	0.0942246	0	0	0	0	0
SEMA3D	1	8310340..8452139	ENSGALG00000006563	67	33	33	59	38	45	20	57	4.47317	2.60257	2.1107	3.69933	2.369	3.95107	1.61895	2.49718	1.03755	0.580869	0.589616	1.07564	0.547971	0.894622	0.452577	0.689907	0.539322	0.301749	0.286121	0.490521	0.272072	0.455041	0.208554	0.328062
SEMA3A	1	8824964..8995709	ENSGALG00000006560	21	3	20	20	14	11	10	24	1.40204	0.236597	1.27921	1.25401	0.872788	0.965818	0.809476	1.05144	0.270684	0.0439538	0.297438	0.303498	0.16804	0.182025	0.188354	0.24179	0.140703	0.0228331	0.144337	0.138403	0.0834333	0.0925853	0.086796	0.114975
SEMA3E	1	9507267..9637821	ENSGALG00000038225	2	7	3	13	2	3	11	11	0.133527	0.552061	0.191882	0.815106	0.124684	0.263405	0.890424	0.481912	0.0341799	0.135978	0.059154	0.261557	0.0318281	0.0658196	0.274703	0.146932	0.0177668	0.0706378	0.0287055	0.119277	0.0158029	0.0334786	0.126587	0.0698685
gene:ENSGALG00000037435	1	9732868..9752834	ENSGALG00000037435	0	0	0	0	0	0	0	0	0	0	0	0	0	0	0	0	0	0	0	0	0	0	0	0	0	0	0	0	0	0	0	0
gene:ENSGALG00000039659	1	9891183..9921006	ENSGALG00000039659	0	0	0	0	0	0	0	0	0	0	0	0	0	0	0	0	0	0	0	0	0	0	0	0	0	0	0	0	0	0	0	0
gene:ENSGALG00000040151	1	9982718..10003976	ENSGALG00000040151	0	0	0	0	0	0	0	0	0	0	0	0	0	0	0	0	0	0	0	0	0	0	0	0	0	0	0	0	0	0	0	0
gene:ENSGALG00000034492	1	10052151..10057347	ENSGALG00000034492	0	0	0	0	0	0	0	0	0	0	0	0	0	0	0	0	0	0	0	0	0	0	0	0	0	0	0	0	0	0	0	0
CACNA2D1	1	10220631..10584619	ENSGALG00000008486	120	113	203	178	148	108	119	285	8.01164	8.91184	12.984	11.1607	9.22662	9.48258	9.63277	12.4859	0.651534	0.697373	1.27167	1.13778	0.74827	0.75279	0.944132	1.20944	0.33867	0.362271	0.617099	0.518858	0.371523	0.3829	0.43507	0.575107
HGF	1	10650557..10710329	ENSGALG00000033974	38	21	84	70	62	38	62	103	2.53702	1.65618	5.3727	4.38903	3.8652	3.33646	5.01875	4.51245	0.504394	0.316837	1.28644	1.09387	0.766335	0.647536	1.20256	1.06858	0.262186	0.16459	0.624264	0.498835	0.380492	0.329363	0.554158	0.508126
SEMA3C	1	11044256..11159489	ENSGALG00000040444	6	16	7	19	7	11	16	18	0.400582	1.26185	0.447725	1.19131	0.436394	0.965818	1.29516	0.788583	0.107356	0.325405	0.144509	0.40023	0.116631	0.252674	0.418335	0.251727	0.055804	0.169041	0.0701253	0.182516	0.0579081	0.12852	0.192775	0.1197
CD36	1	complement(11182192..11218268)	ENSGALG00000008439	6096	6362	8004	7697	8708	5912	7127	10350	406.991	501.744	511.941	482.606	542.874	519.083	576.914	453.435	110.537	131.125	167.452	164.31	147.035	137.622	188.842	146.684	57.4574	68.1167	81.2589	74.9299	73.004	70.0004	87.0209	69.7508
GNAT3	1	11261662..11291903	ENSGALG00000008427	2	1	2	2	0	0	2	0	0.133527	0.0788658	0.127921	0.125401	0	0	0.161895	0	0.0491837	0.0279526	0.0567471	0.0579033	0	0	0.0718706	0	0.0255659	0.0145208	0.0275375	0.0264055	0	0	0.033119	0
GNAI1	1	complement(11370427..11403687)	ENSGALG00000008382	51	44	81	71	45	64	58	106	3.40495	3.4701	5.18081	4.45173	2.80539	5.6193	4.69496	4.64388	1.15583	1.13346	2.11803	1.89437	0.94968	1.86208	1.9208	1.87764	0.600806	0.58881	1.02781	0.863883	0.471524	0.947129	0.885131	0.892849
gene:ENSGALG00000033870	1	11695658..11696044	ENSGALG00000033870	6	1	7	4	3	6	4	5	0.400582	0.0788658	0.447725	0.250802	0.187026	0.52681	0.32379	0.219051	0.649683	0.123078	0.874522	0.509908	0.302491	0.834056	0.632907	0.423158	0.337708	0.0639365	0.424376	0.232532	0.150189	0.424235	0.291653	0.201219
gene:ENSGALG00000038834	1	12120386..12302861	ENSGALG00000038834	4	6	2	7	5	2	10	17	0.267055	0.473195	0.127921	0.438903	0.31171	0.175603	0.809476	0.744773	0.104827	0.178729	0.0604735	0.21597	0.122018	0.0672878	0.38295	0.348212	0.0544894	0.0928458	0.0293458	0.0984879	0.0605829	0.0342253	0.176469	0.165581
gene:ENSGALG00000008353	1	12373231..12420711	ENSGALG00000008353	27	37	17	28	27	16	47	41	1.80262	2.91804	1.08733	1.75561	1.68323	1.40483	3.80454	1.79622	0.301231	0.469211	0.21883	0.367769	0.280504	0.229165	0.766237	0.357521	0.156581	0.243745	0.106191	0.167713	0.139273	0.116563	0.353093	0.170007
PHTF2	1	complement(12441529..12504054)	ENSGALG00000008335	268	119	305	354	220	134	312	354	17.8927	9.38503	19.508	22.196	13.7152	11.7654	25.2557	15.5088	2.51859	1.27116	3.30709	3.91659	1.92525	1.61667	4.28458	2.60022	1.30918	0.660342	1.60482	1.78607	0.955902	0.822306	1.97439	1.23644
TMEM60	1	12504428..12508654	ENSGALG00000008330	267	213	202	211	274	198	164	307	17.8259	16.7984	12.9201	13.2298	17.0817	17.3847	13.2754	13.4497	14.9779	13.5816	13.0742	13.9349	14.313	14.2593	13.4435	13.4605	7.78559	7.05535	6.34446	6.3547	7.10654	7.25288	6.19498	6.40069
RSBN1L	1	complement(12517000..12559907)	ENSGALG00000008328	153	131	165	275	219	142	176	253	10.2148	10.3314	10.5535	17.2426	13.6529	12.4678	14.2468	11.084	2.36495	2.30162	2.94265	5.00433	3.15222	2.81782	3.97534	3.05657	1.22931	1.19564	1.42797	2.28211	1.5651	1.43326	1.83189	1.45345
gene:ENSGALG00000042569	1	complement(12599372..12606519)	ENSGALG00000042569	20	30	28	38	44	19	41	69	1.33527	2.36597	1.7909	2.38262	2.74305	1.66823	3.31885	3.0229	2.23491	3.8105	3.61003	4.99914	4.5785	2.72569	6.69489	6.02645	1.16171	1.97947	1.75182	2.27974	2.27326	1.3864	3.0851	2.86567
GSAP	1	12676726..12723229	ENSGALG00000008312	191	183	260	338	315	181	290	503	12.7519	14.4324	16.6298	21.1928	19.6377	15.8921	23.4748	22.0365	3.3349	3.63188	5.23776	6.94782	5.12154	4.05716	7.39908	6.86436	1.7335	1.88669	2.54171	3.16839	2.54289	2.06364	3.4096	3.26412
gene:ENSGALG00000046379	1	complement(12724257..12735670)	ENSGALG00000046379	13	7	4	9	20	9	4	15	0.867928	0.552061	0.255843	0.564304	1.24684	0.790215	0.32379	0.657152	0.422949	0.258865	0.150151	0.344722	0.605921	0.375908	0.190167	0.381434	0.219851	0.134475	0.0728632	0.157203	0.300845	0.191202	0.0876316	0.181378
gene:ENSGALG00000008309	1	complement(12739743..12791062)	ENSGALG00000008309	2	0	1	0	0	1	0	0	0.133527	0	0.0639607	0	0	0.0878016	0	0	0.0577197	0	0.0332979	0	0	0.03705	0	0	0.030003	0	0.0161584	0	0	0.0188451	0	0
FGL2	1	12776938..12782933	ENSGALG00000008306	205	184	323	327	267	157	379	369	13.6866	14.5113	20.6593	20.5031	16.6453	13.7849	30.6791	16.1659	2.75599	2.81172	5.01013	5.17552	3.34254	2.70968	7.44549	3.87733	1.43258	1.46063	2.43125	2.36018	1.6596	1.37825	3.43099	1.84373
FAM185A	1	12796709..12835386	ENSGALG00000008301	52	52	41	57	60	27	55	72	3.47171	4.10102	2.62239	3.57393	3.74052	2.37064	4.45212	3.15433	1.82958	2.07962	1.66439	2.36105	1.96581	1.21957	2.82775	1.98	0.951026	1.08032	0.807674	1.0767	0.97604	0.620323	1.30307	0.94152
FBXL13	1	complement(12838227..12916687)	ENSGALG00000045817	0	1	0	1	5	0	1	1	0	0.0788658	0	0.0627005	0.31171	0	0.0809476	0.0438102	0	0.0199963	0	0.020711	0.0819087	0	0.0257069	0.01375	0	0.0103877	0	0.00944477	0.0406683	0	0.0118461	0.00653833
LRRC17	1	12869754..12885148	ENSGALG00000008298	88	64	89	173	32	49	126	122	5.8752	5.04741	5.6925	10.8472	1.99494	4.30228	10.1994	5.34484	1.90082	1.57134	2.21805	4.39934	0.64365	1.35878	3.97704	2.05969	0.988057	0.816278	1.07635	2.00622	0.319578	0.691131	1.83268	0.979416
gene:ENSGALG00000008288	1	12917065..12924669	ENSGALG00000008288	40	42	57	38	57	30	37	52	2.67055	3.31236	3.64576	2.38262	3.55349	2.63405	2.99506	2.27813	1.14026	1.36089	1.87474	1.27529	1.51307	1.09789	1.54126	1.15859	0.592712	0.706955	0.909749	0.581567	0.751252	0.558432	0.710233	0.550928
NAPEPLD	1	complement(12927118..12946956)	ENSGALG00000008285	459	425	513	472	501	387	509	666	30.6445	33.518	32.8118	29.5946	31.2333	33.9792	41.2023	29.1776	7.95129	8.36845	10.2533	9.62607	8.08171	8.60656	12.8847	9.01741	4.13312	4.34723	4.9756	4.38975	4.01264	4.37765	5.93743	4.28793
PMPCB	1	12968095..12977041	ENSGALG00000008280	1569	1420	1193	1425	1751	1036	1217	1871	104.752	111.989	76.3051	89.3482	109.161	90.9625	98.5132	81.9688	37.8516	38.9386	33.2066	40.4723	39.3358	32.0859	42.9024	35.2791	19.6754	20.2278	16.114	18.4565	19.5306	16.3202	19.77	16.7758
DNAJC2	1	complement(12976973..12994206)	ENSGALG00000008249	1264	1058	1312	1179	1371	976	844	1608	84.3893	83.44	83.9164	73.9239	85.4709	85.6944	68.3198	70.4467	26.6034	25.3108	31.86	29.2136	26.87	26.3714	25.9574	26.452	13.8286	13.1484	15.4606	13.3222	13.3412	13.4136	11.9616	12.5784
PSMC2	1	12994324..13001483	ENSGALG00000008236	3477	2953	3020	2929	3463	2648	2251	4274	232.137	232.891	193.161	183.65	215.89	232.499	182.213	187.245	89.718	86.6102	89.9092	88.9767	83.2086	87.7176	84.8751	86.197	46.6358	44.9922	43.63	40.5758	41.3138	44.6168	39.1117	40.9881
SLC26A5	1	complement(13005189..13038545)	ENSGALG00000008222	4714	4004	6069	8004	7376	3146	6743	9519	314.724	315.779	388.177	501.855	459.835	276.224	545.83	417.029	76.24	73.6069	113.249	152.399	111.085	65.32	159.359	120.328	39.6299	38.2372	54.9558	69.4981	55.1546	33.2244	73.4349	57.218
RELN	1	complement(13046276..13318877)	ENSGALG00000008193	924	632	1182	1658	824	734	1319	3267	61.6896	49.8432	75.6015	103.957	51.3698	64.4464	106.77	143.128	3.39141	2.63668	5.00552	7.16433	2.81629	3.45859	7.0743	9.37218	1.76287	1.3697	2.42901	3.26713	1.39831	1.75918	3.25994	4.45662
ORC5	1	complement(13347695..13416575)	ENSGALG00000008175	170	172	168	150	183	98	118	113	11.3498	13.5649	10.7454	9.40507	11.4086	8.60456	9.55182	4.95055	2.26151	2.60082	2.57859	2.34922	2.26695	1.67367	2.29383	1.17493	1.17554	1.35107	1.2513	1.07131	1.12556	0.851298	1.05703	0.558698
LHFPL3	1	13473708..13633870	ENSGALG00000043367	3	1	1	5	0	3	4	5	0.200291	0.0788658	0.0639607	0.313502	0	0.263405	0.32379	0.219051	0.126092	0.0477745	0.048494	0.24741	0	0.161875	0.245672	0.164255	0.0655431	0.0248179	0.0235325	0.112826	0	0.0823365	0.113209	0.0781059
KMT2E	1	13764825..13809083	ENSGALG00000008167	1166	984	1578	3233	2544	1111	1866	3125	77.8464	77.604	100.93	202.711	158.598	97.5476	151.048	136.907	12.7175	12.1991	19.8579	41.5137	25.8381	15.5565	29.7403	26.6401	6.61062	6.3372	9.63637	18.9314	12.8289	7.91267	13.7047	12.6678
SRPK2	1	complement(13820584..13864047)	ENSGALG00000008154	136	135	242	257	126	129	177	185	9.07986	10.6469	15.4785	16.114	7.85509	11.3264	14.3277	8.10488	2.6421	2.98109	5.42436	5.87795	2.27941	3.21732	5.02474	2.80909	1.37338	1.54861	2.63226	2.6805	1.13174	1.63646	2.31547	1.33577
PUS7	1	13980518..13999714	ENSGALG00000008132	821	617	882	807	779	652	595	1258	54.813	48.6602	56.4133	50.5993	48.5644	57.2467	48.1638	55.1132	13.1161	11.2041	16.2575	15.1781	11.5889	13.3722	13.8902	15.7082	6.81782	5.82032	7.88922	6.92163	5.75397	6.80167	6.40082	7.4695
RINT1	1	14000109..14011966	ENSGALG00000008123	393	416	472	392	416	299	363	792	26.2381	32.8082	30.1894	24.5786	25.9343	26.2527	29.384	34.6976	5.32099	6.40213	7.37335	6.24839	5.24486	5.19715	7.18186	8.38124	2.76588	3.32577	3.57804	2.84943	2.60412	2.64348	3.3095	3.98541
EFCAB10	1	complement(14012404..14013602)	ENSGALG00000045949	4	2	3	5	7	4	2	5	0.267055	0.157732	0.191882	0.313502	0.436394	0.351206	0.161895	0.219051	0.436505	0.248079	0.377723	0.642365	0.711326	0.560381	0.318926	0.426464	0.226897	0.128872	0.183296	0.292936	0.353179	0.285033	0.146966	0.202791
ATXN7L1	1	complement(14021170..14128960)	ENSGALG00000008115	511	478	686	952	718	474	623	1134	34.1162	37.6979	43.877	59.6909	44.7616	41.618	50.4304	49.6807	6.62333	7.04229	10.2589	14.5269	8.66603	7.88728	11.7998	11.4882	3.44283	3.65832	4.97831	6.62468	4.30276	4.0118	5.4375	5.46281
CDHR3	1	14151339..14182335	ENSGALG00000008109	33	8	50	32	19	6	75	29	2.2032	0.630927	3.19803	2.00642	1.1845	0.52681	6.07107	1.27049	0.371036	0.10224	0.648626	0.423578	0.198928	0.0866057	1.23223	0.254849	0.192866	0.0531117	0.314756	0.193163	0.0987694	0.0440512	0.56783	0.121185
SYPL1	1	complement(14192967..14199186)	ENSGALG00000029006	628	890	722	715	589	449	454	913	41.9276	70.1906	46.1796	44.8308	36.7194	39.4229	36.7502	39.9987	13.8069	22.2412	18.3146	18.5066	12.0585	12.673	14.5856	15.6889	7.17691	11.5539	8.88747	8.4395	5.98716	6.44599	6.72124	7.46031
NAMPT	1	complement(14227437..14253838)	ENSGALG00000008098	1169	924	1191	1588	1403	870	1221	2038	78.0467	72.872	76.1772	99.5684	87.4658	76.3874	98.837	89.2851	27.5669	24.7672	32.4047	44.0865	30.8086	26.3382	42.0745	37.563	14.3294	12.866	15.7249	20.1046	15.2967	13.3967	19.3885	17.8618
PIK3CG	1	14409032..14442571	ENSGALG00000008081	464	353	581	602	463	322	480	860	30.9783	27.8396	37.1611	37.7457	28.8644	28.2721	38.8549	37.6767	5.42817	4.69398	7.84213	8.29113	5.04379	4.83599	8.20552	7.86351	2.82159	2.43842	3.80552	3.78098	2.50428	2.45978	3.78122	3.73923
PRKAR2B	1	14466581..14547811	ENSGALG00000008060	19	13	12	30	12	19	24	28	1.26851	1.02526	0.767528	1.88101	0.748104	1.66823	1.94274	1.22668	0.63797	0.496159	0.46489	1.1859	0.375205	0.819019	1.17757	0.73483	0.331619	0.257744	0.225596	0.540804	0.186292	0.416586	0.542642	0.349424
HBP1	1	14555740..14570086	ENSGALG00000008050	607	571	680	791	800	576	809	937	40.5255	45.0324	43.4933	49.5961	49.8736	50.5737	65.4866	41.0501	14.61	15.6217	18.884	22.4141	17.9305	17.7983	28.4538	17.6272	7.59435	8.11516	9.16377	10.2214	8.90265	9.05294	13.1119	8.38204
COG5	1	complement(14570254..14754461)	ENSGALG00000042764	1222	1036	1140	1216	1312	832	938	1461	81.5852	81.705	72.9152	76.2438	81.7927	73.0509	75.9289	64.0066	11.8234	11.3937	12.7262	13.8512	11.8208	10.3345	13.2619	11.0486	6.14588	5.91877	6.17562	6.31653	5.86913	5.25656	6.11127	5.25377
gene:ENSGALG00000008032	1	14720135..14721436	ENSGALG00000008032	0	2	0	0	0	1	1	1	0	0.157732	0	0	0	0.0878016	0.0809476	0.0438102	0	0.0731662	0	0	0	0.0413184	0.0470305	0.0251555	0	0.0380083	0	0	0	0.0210162	0.0216723	0.0119618
DUS4L	1	14754169..14765791	ENSGALG00000023661	484	455	401	364	561	256	342	611	32.3136	35.884	25.6482	22.823	34.9739	22.4772	27.6841	26.768	9.56688	10.2227	9.14517	8.47049	10.3259	6.49619	9.87827	9.4395	4.97291	5.3105	4.43785	3.86277	5.1269	3.30423	4.55205	4.48863
BCAP29	1	14768856..14792300	ENSGALG00000008009	1496	1437	1631	1333	1521	1453	1115	2458	99.8784	113.33	104.32	83.5797	94.8222	127.576	90.2566	107.685	31.7253	34.6387	39.9071	33.2802	30.0361	39.5579	34.5524	40.7416	16.4909	17.9941	19.3656	15.1767	14.9132	20.1208	15.9223	19.3733
SLC26A4	1	14802883..14822828	ENSGALG00000007998	1	1	4	5	2	2	2	5	0.0667637	0.0788658	0.255843	0.313502	0.124684	0.175603	0.161895	0.219051	0.00673273	0.00765283	0.0310723	0.0396318	0.012539	0.0172868	0.0196766	0.0263114	0.0034997	0.00397548	0.0150784	0.0180731	0.00622571	0.00879279	0.00906728	0.0125115
CBLL1	1	14822529..14828989	ENSGALG00000038981	424	342	440	451	473	333	359	634	28.3078	26.9721	28.1427	28.2779	29.4878	29.2379	29.0602	27.7756	8.10562	7.43151	9.705	10.1503	8.4202	8.17257	10.0287	9.4731	4.21334	3.86051	4.70951	4.62881	4.1807	4.1569	4.62137	4.50461
SLC26A3	1	complement(14833201..14843801)	ENSGALG00000007959	0	1	0	0	0	0	0	0	0	0.0788658	0	0	0	0	0	0	0	0.0200976	0	0	0	0	0	0	0	0.0104403	0	0	0	0	0	0
DLD	1	14867128..14880879	ENSGALG00000007931	6022	6147	6707	5758	7266	5687	5121	9183	402.051	484.788	428.984	361.029	452.977	499.328	414.533	402.309	99.7822	115.773	128.222	112.322	112.111	120.973	123.993	118.927	51.8672	60.1415	62.2219	51.222	55.664	61.5319	57.1377	56.5516
LAMB1	1	complement(14882571..14913134)	ENSGALG00000007905	976	688	1184	909	594	610	1092	1657	65.1613	54.2597	75.7294	56.9947	37.0312	53.559	88.3948	72.5934	10.2375	8.20282	14.3291	11.2251	5.80191	8.21425	16.7377	13.5847	5.3215	4.26119	6.95343	5.11894	2.8807	4.1781	7.71299	6.45973
LAMB4	1	complement(14926773..14978515)	ENSGALG00000007917	3	0	0	4	3	3	1	3	0.200291	0	0	0.250802	0.187026	0.263405	0.0809476	0.13143	0.0236215	0	0	0.037079	0.0219962	0.030325	0.0115058	0.0184625	0.0122786	0	0	0.016909	0.0109213	0.0154246	0.00530203	0.00877921
ERGIC2	1	14978514..15001585	ENSGALG00000007183	3508	2480	3480	3054	3276	2883	2344	3846	234.207	195.587	222.583	191.487	204.232	253.132	189.741	168.494	44.0783	35.4199	50.4507	45.1769	38.331	46.5054	43.038	37.7709	22.9121	18.3999	24.482	20.6019	19.0316	23.6546	19.8325	17.9607
LRRK2	1	complement(15008474..15072568)	ENSGALG00000007161	283	185	270	281	361	196	187	359	18.8941	14.5902	17.2694	17.6188	22.5055	17.2091	15.1372	15.7278	1.24465	0.92483	1.37008	1.45495	1.47845	1.10665	1.2018	1.23406	0.646972	0.480429	0.664853	0.663495	0.734064	0.562886	0.553805	0.586816
SLC2A13	1	15117535..15247833	ENSGALG00000035940	166	152	211	318	225	147	233	344	11.0828	11.9876	13.4957	19.9388	14.027	12.9068	18.8608	15.0707	2.81398	2.92878	4.12684	6.34631	3.55169	3.19907	5.77163	4.55778	1.46272	1.52144	2.00262	2.89409	1.76345	1.62718	2.65965	2.1673
gene:ENSGALG00000044979	1	complement(15262989..15270491)	ENSGALG00000044979	4	3	4	0	5	3	2	1	0.267055	0.236597	0.255843	0	0.31171	0.263405	0.161895	0.0438102	0.153076	0.130497	0.176616	0	0.178179	0.147388	0.111842	0.0299109	0.0795695	0.0677902	0.0857057	0	0.0884676	0.0749675	0.0515386	0.0142231
ABCD2	1	15281148..15323045	ENSGALG00000042554	1745	1431	1676	1609	1826	1178	1334	3052	116.503	112.857	107.198	100.885	113.837	103.43	107.984	133.709	33.1776	30.9257	36.766	36.0153	32.3289	28.7533	37.0625	45.3541	17.2459	16.0653	17.8413	16.424	16.0516	14.6251	17.0789	21.5666
KIF21A	1	15350861..15434281	ENSGALG00000007098	838	1103	1112	1398	1416	904	1311	2047	55.948	86.989	71.1243	87.6553	88.2763	79.3727	106.122	89.6794	6.28305	9.40011	9.61954	12.34	9.88623	8.7014	14.3635	11.9957	3.26596	4.88316	4.66804	5.62738	4.9086	4.42589	6.61889	5.70417
gene:ENSGALG00000043872	1	15439407..15482407	ENSGALG00000043872	0	2	8	1	3	5	1	2	0	0.157732	0.511685	0.0627005	0.187026	0.439008	0.0809476	0.0876203	0	0.0364571	0.148025	0.0188801	0.0448006	0.10294	0.0234343	0.0250688	0	0.0189387	0.0718314	0.00860982	0.0222439	0.0523596	0.0107988	0.0119206
CPNE8	1	15507104..15601794	ENSGALG00000007025	346	267	388	553	474	254	437	591	23.1002	21.0572	24.8167	34.6734	29.5501	22.3016	35.3741	25.8918	6.76258	5.93169	8.74964	12.7246	8.62691	6.37329	12.4809	9.02831	3.51522	3.08139	4.24591	5.80275	4.28333	3.24172	5.7514	4.29311
ALG10	1	complement(15692075..15699046)	ENSGALG00000040272	405	361	453	392	403	235	333	509	27.0393	28.4706	28.9742	24.5786	25.1238	20.6334	26.9556	22.2994	7.75655	7.85872	10.01	8.83856	7.18719	5.77797	9.31939	7.61928	4.03189	4.08244	4.85752	4.03062	3.5685	2.93891	4.29451	3.62309
TPRKB	1	15698711..15702692	ENSGALG00000013018	367	304	430	284	369	288	329	452	24.5023	23.9752	27.5031	17.8069	23.0042	25.2869	26.6318	19.8022	8.47793	7.9823	11.4608	7.72367	7.93763	8.54102	11.1058	8.16103	4.40686	4.14664	5.56154	3.5222	3.9411	4.34432	5.11771	3.8807
GTSE1	1	15710309..15721324	ENSGALG00000004897	20	10	12	13	49	11	6	26	1.33527	0.788658	0.767528	0.815106	3.05476	0.965818	0.485686	1.13906	0.330347	0.187746	0.228688	0.252793	0.753663	0.233253	0.144818	0.335658	0.171716	0.0975302	0.110975	0.115281	0.3742	0.118642	0.066734	0.159611
TRMU	1	15721903..15733539	ENSGALG00000031922	670	607	683	764	962	500	639	1073	44.7317	47.8716	43.6851	47.9032	59.973	43.9008	51.7255	47.0083	9.74186	10.032	11.458	13.078	13.0251	9.3332	13.5768	12.1941	5.06386	5.2114	5.5602	5.96393	6.4671	4.74725	6.25639	5.79849
CELSR1	1	complement(15740825..15899595)	ENSGALG00000043355	425	342	565	909	555	504	850	1359	28.3746	26.9721	36.1378	56.9947	34.5998	44.252	68.8055	59.538	2.09203	1.91353	3.20885	5.26774	2.54397	3.18495	6.11402	5.22854	1.08744	0.994038	1.55715	2.40223	1.2631	1.62	2.81743	2.48626
gene:ENSGALG00000038315	1	complement(15923203..15923583)	ENSGALG00000038315	2	0	9	10	4	3	3	10	0.133527	0	0.575646	0.627005	0.249368	0.263405	0.242843	0.438102	0.219971	0	1.14209	1.29485	0.409672	0.423595	0.482155	0.859644	0.114342	0	0.554219	0.590484	0.203406	0.215458	0.222184	0.408775
gene:ENSGALG00000035169	1	15963932..15972261	ENSGALG00000035169	3	3	6	5	6	2	3	5	0.200291	0.236597	0.383764	0.313502	0.374052	0.175603	0.242843	0.219051	0.388005	0.44103	0.895344	0.761321	0.722616	0.332078	0.566979	0.505439	0.201687	0.229106	0.43448	0.347183	0.358785	0.168908	0.261272	0.240344
gene:ENSGALG00000034274	1	15993228..16013772	ENSGALG00000034274	51	26	57	73	73	63	63	103	3.40495	2.05051	3.64576	4.57713	4.55097	5.5315	5.0997	4.51245	1.51893	0.880179	1.95868	2.5596	2.02456	2.4088	2.74181	2.39766	0.789545	0.457234	0.950484	1.16725	1.00521	1.22522	1.26346	1.14012
gene:ENSGALG00000044947	1	16034418..16044142	ENSGALG00000044947	0	0	0	0	0	0	0	0	0	0	0	0	0	0	0	0	0	0	0	0	0	0	0	0	0	0	0	0	0	0	0	0
CERK	1	complement(16132582..16175969)	ENSGALG00000019397	897	593	889	868	896	554	752	1629	59.887	46.7674	56.861	54.424	55.8584	48.6421	60.8726	71.3667	8.53699	6.41502	9.76195	9.72554	7.94074	6.76886	10.4583	12.1176	4.43756	3.33247	4.73715	4.43511	3.94264	3.44292	4.81932	5.76211
TBC1D22A	1	16200283..16355412	ENSGALG00000043058	597	649	764	722	829	577	723	1207	39.8579	51.1839	48.866	45.2697	51.6815	50.6615	58.5251	52.8789	5.19133	6.41475	7.66514	7.39134	6.71273	6.4413	9.18697	8.2034	2.69847	3.33233	3.71963	3.37065	3.33293	3.27631	4.23349	3.90085
FAM19A5	1	17084630..17502308	ENSGALG00000023584	0	0	0	0	0	0	0	0	0	0	0	0	0	0	0	0	0	0	0	0	0	0	0	0	0	0	0	0	0	0	0	0
gene:ENSGALG00000044747	1	complement(17142166..17148629)	ENSGALG00000044747	0	0	0	0	0	0	0	0	0	0	0	0	0	0	0	0	0	0	0	0	0	0	0	0	0	0	0	0	0	0	0	0
gene:ENSGALG00000039992	1	17823677..17823940	ENSGALG00000039992	0	0	1	0	1	1	0	0	0	0	0.0639607	0	0.062342	0.0878016	0	0	0	0	0.183138	0	0.147808	0.203775	0	0	0	0	0.088871	0	0.0733879	0.103648	0	0
BRD1	1	complement(18747413..18806394)	ENSGALG00000029379	415	248	432	536	576	254	483	771	27.7069	19.5587	27.631	33.6075	35.909	22.3016	39.0977	33.7776	3.10099	2.10637	3.72442	4.71519	4.00789	2.43658	5.27388	4.50288	1.61191	1.09422	1.80734	2.15026	1.98995	1.23934	2.43028	2.14119
ZBED4	1	18834835..18839285	ENSGALG00000032659	405	324	448	470	466	285	428	881	27.0393	25.5525	28.6544	29.4692	29.0514	25.0235	34.6456	38.5967	3.81293	3.4672	4.86636	5.20935	4.08536	3.44463	5.88812	6.48279	1.98198	1.80114	2.36148	2.3756	2.02841	1.75208	2.71333	3.08267
ALG12	1	complement(18849407..18864906)	ENSGALG00000008539	2785	2837	3080	1974	2810	1783	1938	3363	185.937	223.742	196.999	123.771	175.181	156.55	156.876	147.334	45.4987	52.6822	58.056	37.9667	42.7485	37.3954	46.2655	42.9421	23.6504	27.3673	28.1726	17.3138	21.225	19.0209	21.3198	20.4197
CRELD2	1	18865360..18876467	ENSGALG00000008551	2335	2162	2463	1478	2335	1574	1542	2686	155.893	170.508	157.535	92.6713	145.569	138.2	124.821	117.674	57.7269	60.7544	70.2552	43.0177	53.755	49.9562	55.7064	51.9015	30.0067	31.5606	34.0925	19.6172	26.6898	25.4098	25.6703	24.68
PIM3	1	complement(19165830..19169549)	ENSGALG00000023576	502	230	302	473	627	308	290	418	33.5154	18.1391	19.3161	29.6573	39.0884	27.0429	23.4748	18.3126	10.7054	5.57516	7.43067	11.8752	12.4511	8.43224	9.03704	6.96718	5.5647	2.89618	3.60585	5.41542	6.18206	4.28898	4.1644	3.31301
IL17REL	1	complement(20036081..20070713)	ENSGALG00000008554	1	0	0	0	0	0	0	0	0.0667637	0	0	0	0	0	0	0	0.0310864	0	0	0	0	0	0	0	0.0161589	0	0	0	0	0	0	0
MLC1	1	complement(20087981..20104863)	ENSGALG00000040038	3	6	1	0	0	0	0	0	0.200291	0.473195	0.0639607	0	0	0	0	0	0.0599493	0.136284	0.0230561	0	0	0	0	0	0.0311619	0.0707966	0.0111883	0	0	0	0	0
gene:ENSGALG00000033664	1	20105954..20124074	ENSGALG00000033664	5	5	6	12	7	5	13	9	0.333818	0.394329	0.383764	0.752406	0.436394	0.439008	1.05232	0.394291	0.0982291	0.111653	0.136002	0.277545	0.128059	0.126105	0.373201	0.138196	0.0510599	0.0580014	0.065997	0.126568	0.0635822	0.0641424	0.171977	0.0657144
PANX2	1	20174067..20177667	ENSGALG00000000003	1	0	3	0	0	0	0	0	0.0667637	0	0.191882	0	0	0	0	0	0.0218366	0	0.075584	0	0	0	0	0	0.0113508	0	0.0366784	0	0	0	0	0
TRABD	1	20223866..20256165	ENSGALG00000030705	1292	1404	1752	1396	1260	1235	972	1822	86.2587	110.728	112.059	87.5299	78.5509	108.435	78.6811	79.8221	13.4311	16.59	21.0138	17.085	12.1972	16.482	14.7654	14.804	6.98153	8.61815	10.1973	7.79123	6.056	8.3834	6.80409	7.03954
SELENOO	1	20290347..20303283	ENSGALG00000038467	1853	1750	2306	1837	2027	1766	1557	2675	123.713	138.015	147.493	115.181	126.367	155.058	126.035	117.192	15.2253	16.344	21.8611	17.7698	15.509	18.6284	18.6943	17.179	7.91418	8.49039	10.6085	8.10349	7.70037	9.47516	8.6146	8.16888
TUBGCP6	1	complement(20305696..20329063)	ENSGALG00000032156	447	385	454	752	567	281	440	633	29.8434	30.3633	29.0381	47.1508	35.3479	24.6723	35.6169	27.7318	2.95354	2.89152	3.46109	5.84971	3.48866	2.38361	4.24832	3.26905	1.53526	1.50208	1.67955	2.66763	1.73215	1.2124	1.95769	1.55448
HDAC10	1	complement(20329726..20343807)	ENSGALG00000041251	226	225	240	579	358	111	328	396	15.0886	17.7448	15.3506	36.3036	22.3184	9.74598	26.5508	17.3488	4.97135	5.62574	6.09116	14.9943	7.33313	3.1346	10.5431	6.80838	2.58413	2.92245	2.95583	6.83781	3.64096	1.59439	4.85843	3.23749
gene:ENSGALG00000008635	1	complement(20345887..20349591)	ENSGALG00000008635	3	28	3	6	55	4	42	0	0.200291	2.20824	0.191882	0.376203	3.42881	0.351206	3.3998	0	0.10009	1.06184	0.115482	0.23567	1.70873	0.171327	2.04762	0	0.0520274	0.551605	0.0560397	0.107472	0.848401	0.0871438	0.943575	0
MAPK12	1	complement(20367873..20396572)	ENSGALG00000019384	119	121	83	145	124	56	92	128	7.94488	9.54276	5.30874	9.09157	7.73041	4.91689	7.44718	5.6077	3.70203	4.27868	2.97916	5.3106	3.59216	2.23653	4.18226	3.11233	1.92433	2.22268	1.44569	2.42177	1.78354	1.13759	1.92724	1.47996
MAPK11	1	complement(20405293..20435716)	ENSGALG00000040023	241	231	231	283	289	242	245	240	16.09	18.218	14.7749	17.7442	18.0168	21.248	19.8322	10.5144	3.96973	4.32501	4.39014	5.48798	4.43284	5.11744	5.89712	3.08985	2.06348	2.24675	2.13039	2.50266	2.20094	2.60294	2.71748	1.46927
PLXNB2	1	complement(20490162..20663084)	ENSGALG00000039861	1340	1165	1705	2288	1672	1321	2017	2885	89.4633	91.8787	109.053	143.459	104.236	115.986	163.271	126.392	9.71153	9.59709	14.2571	19.5218	11.2839	12.2908	21.3608	16.3422	5.0481	4.98549	6.91847	8.90249	5.60256	6.2516	9.84339	7.77099
ZNF800	1	20872801..20886900	ENSGALG00000033997	167	134	188	208	219	90	175	286	11.1495	10.568	12.0246	13.0417	13.6529	7.90215	14.1658	12.5297	1.35805	1.23862	1.76393	1.99134	1.65839	0.939587	2.07955	1.81781	0.705923	0.643434	0.855976	0.908106	0.823402	0.477913	0.958285	0.8644
GRM8	1	20929341..21246163	ENSGALG00000039403	0	1	2	1	0	0	0	0	0	0.0788658	0.127921	0.0627005	0	0	0	0	0	0.0152762	0.0310125	0.0158222	0	0	0	0	0	0.00793567	0.0150494	0.00721535	0	0	0	0
POT1	1	21741971..21804718	ENSGALG00000008740	226	181	257	230	280	152	154	311	15.0886	14.2747	16.4379	14.4211	17.4558	13.3458	12.4659	13.625	2.13394	1.9426	2.79981	2.55672	2.46191	1.84251	2.12483	2.29518	1.10923	1.00914	1.35866	1.16593	1.22236	0.937179	0.979152	1.0914
GPR37	1	21843141..21855468	ENSGALG00000040954	0	0	8	0	0	1	2	13	0	0	0.511685	0	0	0.0878016	0.161895	0.569532	0	0	0.199684	0	0	0.0277731	0.0632253	0.219815	0	0	0.0969001	0	0	0.0141266	0.0291351	0.104526
ARL8BL	1	complement(22062046..22089723)	ENSGALG00000031527	21	14	29	14	28	19	17	18	1.40204	1.10412	1.85486	0.877807	1.74558	1.66823	1.37611	0.788583	0.817839	0.619737	1.30307	0.641887	1.01542	0.94994	0.967447	0.547903	0.425116	0.32194	0.632338	0.292718	0.504166	0.483178	0.445814	0.260537
SPAM1	1	complement(22096114..22105014)	ENSGALG00000008761	0	0	1	0	0	0	0	0	0	0	0.0639607	0	0	0	0	0	0	0	0.0311725	0	0	0	0	0	0	0	0.015127	0	0	0	0	0
HYAL6	1	complement(22165912..22185499)	ENSGALG00000008776	0	13	4	3	3	1	8	6	0	1.02526	0.255843	0.188101	0.187026	0.0878016	0.647581	0.262861	0	0.324531	0.10136	0.0775686	0.0613542	0.0281953	0.256745	0.102995	0	0.168587	0.0491865	0.0353734	0.0304629	0.0143413	0.118312	0.0489758
WASL	1	22209091..22259092	ENSGALG00000008797	1183	980	1272	1152	1418	969	1192	2234	78.9814	77.2885	81.358	72.2309	88.401	85.0798	96.4896	97.8719	8.40791	7.91699	10.4307	9.63913	9.3847	8.8414	12.3797	12.4099	4.37047	4.11271	5.06167	4.3957	4.65958	4.4971	5.70473	5.90112
LMOD2	1	complement(22277626..22283778)	ENSGALG00000008805	0	0	0	3	0	0	0	0	0	0	0	0.188101	0	0	0	0	0	0	0	0.0710518	0	0	0	0	0	0	0	0.0324015	0	0	0	0
ASB15	1	complement(22292930..22303384)	ENSGALG00000008814	0	0	0	0	0	0	0	0	0	0	0	0	0	0	0	0	0	0	0	0	0	0	0	0	0	0	0	0	0	0	0	0
NDUFA5	1	22307520..22312663	ENSGALG00000008821	2090	1194	1454	1070	1671	1167	898	1805	139.536	94.1658	92.9988	67.0895	104.174	102.464	72.691	79.0773	71.8462	46.6544	57.6692	43.3035	53.4902	51.5017	45.109	48.4972	37.3459	24.236	27.985	19.7476	26.5583	26.1959	20.7869	23.0612
IQUB	1	22315243..22335010	ENSGALG00000008823	30	22	22	23	32	21	30	60	2.00291	1.73505	1.40713	1.44211	1.99494	1.84383	2.42843	2.62861	0.579592	0.48312	0.490396	0.523132	0.575694	0.520852	0.84694	0.906015	0.301275	0.250971	0.237973	0.238562	0.285837	0.264927	0.390282	0.430825
ATP6AP1	1	22343252..22397263	ENSGALG00000008836	1531	1147	1600	1333	1440	1137	1493	2097	102.215	90.4591	102.337	83.5797	89.7725	99.8304	120.855	91.8699	28.0769	23.9094	33.8546	28.7797	24.5911	26.7688	40.0096	30.0577	14.5945	12.4204	16.4285	13.1243	12.2097	13.6157	18.437	14.2929
SLC13A1	1	22423984..22448101	ENSGALG00000008874	0	0	0	1	0	3	0	4	0	0	0	0.0627005	0	0.263405	0	0.175241	0	0	0	0.0271362	0	0.0887732	0	0.0720626	0	0	0	0.0123748	0	0.0451537	0	0.0342669
CADPS2	1	22528298..22829235	ENSGALG00000008926	59	38	60	63	55	37	46	71	3.93906	2.9969	3.83764	3.95013	3.42881	3.24866	3.72359	3.11052	0.632481	0.463031	0.742111	0.795093	0.549033	0.509203	0.720581	0.594889	0.328766	0.240535	0.360122	0.362584	0.2726	0.259001	0.332054	0.28288
FEZF1	1	22837471..22839677	ENSGALG00000008941	0	0	0	0	0	0	0	0	0	0	0	0	0	0	0	0	0	0	0	0	0	0	0	0	0	0	0	0	0	0	0	0
AASS	1	22867946..22895501	ENSGALG00000008953	290	314	436	390	421	390	325	888	19.3615	24.7639	27.8869	24.4532	26.246	34.2426	26.308	38.9034	3.35144	4.12471	5.81356	5.30615	4.5306	5.78617	5.48841	8.021	1.74209	2.1427	2.82113	2.41975	2.24948	2.94309	2.52914	3.81412
PTPRZ1	1	complement(22901214..23034777)	ENSGALG00000040114	0	0	1	0	0	1	1	0	0	0	0.0639607	0	0	0.0878016	0.0809476	0	0	0	0.00587824	0	0	0.00654062	0.00744483	0	0	0	0.00285252	0	0	0.00332683	0.00343068	0
FAM3C	1	23210197..23238757	ENSGALG00000008975	337	317	383	393	394	233	376	630	22.4994	25.0005	24.4969	24.6413	24.5628	20.4578	30.4363	27.6004	7.90253	8.44941	10.3623	10.8495	8.60346	7.01433	12.8841	11.5467	4.10777	4.38929	5.0285	4.94768	4.27169	3.56778	5.93718	5.49066
WNT16	1	complement(23246190..23256408)	ENSGALG00000028069	0	1	0	0	0	0	0	0	0	0.0788658	0	0	0	0	0	0	0	0.0312541	0	0	0	0	0	0	0	0.0162358	0	0	0	0	0	0
gene:ENSGALG00000032262	1	complement(23274409..23341146)	ENSGALG00000032262	65	44	90	77	81	38	89	150	4.33964	3.4701	5.75646	4.82794	5.0497	3.33646	7.20434	6.57152	1.83792	1.41415	2.93615	2.56322	2.13274	1.3794	3.67733	3.31502	0.955358	0.734622	1.42481	1.1689	1.05892	0.701619	1.69457	1.57635
gene:ENSGALG00000009002	1	complement(23342831..23412785)	ENSGALG00000009002	67	56	109	69	102	46	143	278	4.47317	4.41649	6.97171	4.32633	6.35889	4.03887	11.5755	12.1792	1.39266	1.32309	2.61408	1.6885	1.97429	1.2275	4.34346	4.51646	0.723911	0.687317	1.26853	0.770002	0.980252	0.624358	2.00153	2.14765
ING3	1	complement(23427327..23445706)	ENSGALG00000009023	451	330	419	515	478	354	402	639	30.1104	26.0257	26.7995	32.2907	29.7995	31.0818	32.5409	27.9947	8.86026	7.36911	9.49744	11.9113	8.74457	8.92827	11.5405	9.81191	4.6056	3.8281	4.60879	5.43187	4.34175	4.54128	5.31804	4.66572
TSPAN12	1	23467910..23513135	ENSGALG00000009029	3170	3421	3888	3750	4309	3093	3273	7755	211.641	269.8	248.679	235.127	268.632	271.57	264.942	339.748	52.6923	64.6356	74.5653	73.384	66.6968	66.0027	79.4994	100.752	27.3897	33.5768	36.1841	33.4651	33.1155	33.5717	36.6345	47.9091
KCND2_1	1	complement(23521476..23537732)	ENSGALG00000043515	0	0	0	0	0	0	0	0	0	0	0	0	0	0	0	0	0	0	0	0	0	0	0	0	0	0	0	0	0	0	0	0
KCND2_2	1	complement(23783751..23786181)	ENSGALG00000009066	0	0	0	0	1	1	0	2	0	0	0	0	0.062342	0.0878016	0	0.0876203	0	0	0	0	0.0280527	0.0386748	0	0.0470919	0	0	0	0	0.0139284	0.0196716	0	0.022393
ANKRD26	1	24294540..24342686	ENSGALG00000009104	243	306	356	543	422	191	301	541	16.2236	24.1329	22.77	34.0464	26.3083	16.7701	24.3652	23.7013	1.14865	1.64412	1.94158	3.02179	1.85753	1.15907	2.07911	1.99877	0.597074	0.854087	0.942183	1.37802	0.922278	0.58955	0.958086	0.950446
LSM8	1	complement(24348924..24354638)	ENSGALG00000009110	140	94	117	100	132	86	60	138	9.34691	7.41339	7.4834	6.27005	8.22915	7.55094	4.85686	6.0458	9.16662	6.99584	8.83872	7.70838	8.04814	7.22892	5.74066	7.06224	4.76485	3.63419	4.28914	3.51523	3.99597	3.67692	2.64538	3.35821
CTTNBP2	1	24474948..24550085	ENSGALG00000009134	71	47	72	80	16	43	84	103	4.74022	3.70669	4.60517	5.01604	0.997472	3.77547	6.7996	4.51245	0.571389	0.429934	0.668542	0.757958	0.119904	0.444258	0.98783	0.647878	0.29701	0.223342	0.324421	0.345649	0.0595334	0.225968	0.455206	0.308076
CFTR	1	complement(24554513..24638605)	ENSGALG00000032986	16	21	53	30	17	18	50	25	1.06822	1.65618	3.38992	1.88101	1.05981	1.58043	4.04738	1.09525	0.134471	0.200613	0.513934	0.296833	0.133045	0.194212	0.614057	0.164222	0.0698986	0.104214	0.249395	0.135364	0.0660579	0.0987839	0.282966	0.0780902
ASZ1	1	24658278..24693248	ENSGALG00000034574	0	0	0	0	0	0	0	0	0	0	0	0	0	0	0	0	0	0	0	0	0	0	0	0	0	0	0	0	0	0	0	0
WNT2	1	24699097..24712426	ENSGALG00000030173	0	0	0	0	0	0	0	0	0	0	0	0	0	0	0	0	0	0	0	0	0	0	0	0	0	0	0	0	0	0	0	0
ST7	1	complement(24716503..24853831)	ENSGALG00000037206	617	428	474	466	519	429	345	625	41.1932	33.7546	30.3174	29.2184	32.3555	37.6669	27.9269	27.3813	12.4065	9.78223	10.9967	11.0314	9.71787	11.0742	10.1371	9.82259	6.44894	5.08166	5.33635	5.03062	4.82501	5.63282	4.6713	4.6708
CAPZA2	1	complement(24865850..24895638)	ENSGALG00000043437	2199	2176	2740	2241	2536	1531	1924	3359	146.813	171.612	175.252	140.512	158.099	134.424	155.743	147.158	30.9118	34.7687	44.4398	37.0871	33.1962	27.6292	39.5215	36.9055	16.0681	18.0616	21.5651	16.9127	16.4822	14.0533	18.2121	17.5492
MET	1	complement(24918557..25006337)	ENSGALG00000036883	2210	1990	2751	3479	3646	1986	2874	5300	147.548	156.943	175.956	218.135	227.299	174.374	232.643	232.194	14.4408	14.7803	20.7402	26.7631	22.1849	16.6599	27.442	27.0681	7.5064	7.67806	10.0645	12.2047	11.015	8.47392	12.6457	12.8713
CAV1	1	complement(25060566..25074918)	ENSGALG00000043287	31	35	42	45	9	43	40	123	2.06967	2.7603	2.68635	2.82152	0.561078	3.77547	3.2379	5.38865	2.15787	2.76926	3.37315	3.68773	0.583375	3.84261	4.06869	6.69194	1.12167	1.43857	1.63688	1.6817	0.28965	1.95451	1.87491	3.18213
CAV2	1	complement(25079044..25090122)	ENSGALG00000033295	195	119	217	218	67	159	250	415	13.0189	9.38503	13.8795	13.6687	4.17691	13.9605	20.2369	18.1812	1.75201	1.21529	2.24949	2.3059	0.560555	1.83397	3.28225	2.91429	0.910703	0.631318	1.0916	1.05155	0.27832	0.932835	1.51251	1.38579
TES	1	complement(25175213..25201500)	ENSGALG00000031934	98	109	151	141	101	81	118	244	6.54284	8.59637	9.65806	8.84077	6.29654	7.11193	9.55182	10.6897	1.47881	1.86957	2.62896	2.50488	1.41921	1.56915	2.60194	2.87778	0.76869	0.971204	1.27575	1.14229	0.70465	0.798133	1.19901	1.36843
TFEC	1	25289169..25351175	ENSGALG00000040557	5	4	5	10	8	3	7	11	0.333818	0.315463	0.319803	0.627005	0.498736	0.263405	0.566633	0.481912	0.1442	0.131125	0.166375	0.339529	0.214845	0.111073	0.295001	0.247954	0.0749558	0.0681168	0.0807362	0.154834	0.106673	0.0564965	0.135941	0.117906
MDFIC	1	complement(25768091..25813067)	ENSGALG00000026838	22	20	34	24	19	26	47	59	1.4688	1.57732	2.17466	1.50481	1.1845	2.28284	3.80454	2.5848	1.14807	1.18633	2.04714	1.47448	0.923293	1.74186	3.58404	2.40647	0.596771	0.616274	0.993407	0.672402	0.458423	0.88598	1.65158	1.14431
FOXP2	1	complement(25908850..26098946)	ENSGALG00000009424	742	505	693	1042	920	434	999	1491	49.5386	39.8272	44.3247	65.3339	57.3547	38.1059	80.8667	65.3209	8.15238	6.3067	8.78488	13.4781	9.41258	6.12158	16.0389	12.8038	4.23764	3.2762	4.26301	6.14639	4.67343	3.11369	7.39097	6.08844
PPP1R3A	1	26361986..26387951	ENSGALG00000009435	0	0	0	0	0	0	0	0	0	0	0	0	0	0	0	0	0	0	0	0	0	0	0	0	0	0	0	0	0	0	0	0
GPR85	1	26678474..26679586	ENSGALG00000009439	0	0	0	0	0	0	0	1	0	0	0	0	0	0	0	0.0438102	0	0	0	0	0	0	0	0.0294272	0	0	0	0	0	0	0	0.0139931
BMT2	1	26768477..26802391	ENSGALG00000009440	405	274	386	575	510	301	390	786	27.0393	21.6092	24.6888	36.0528	31.7944	26.4283	31.5696	34.4348	4.29981	3.30655	4.72828	7.18693	5.04202	4.10255	6.05046	6.52227	2.23506	1.71768	2.29448	3.27743	2.50341	2.08673	2.78814	3.10145
gene:ENSGALG00000009443	1	26780685..26827520	ENSGALG00000009443	157	161	247	286	284	148	261	408	10.4819	12.6974	15.7983	17.9323	17.7051	12.9946	21.1273	17.8745	2.1479	2.50363	3.89882	4.6064	3.61804	2.59938	5.21776	4.36271	1.11649	1.30058	1.89197	2.10064	1.79639	1.32215	2.40442	2.07454
LSMEM1	1	complement(26908732..26912859)	ENSGALG00000009446	0	1	0	2	0	0	1	0	0	0.0788658	0	0.125401	0	0	0.0809476	0	0	0.0998558	0	0.206849	0	0	0.128373	0	0	0.051873	0	0.0943289	0	0	0.0591559	0
IFRD1	1	complement(26917109..26927702)	ENSGALG00000009448	4001	3045	3569	3310	5172	2730	3653	6733	267.121	240.146	228.276	207.539	322.433	239.698	295.702	294.974	76.9083	66.5308	79.1541	74.9056	92.5771	67.3691	102.609	101.157	39.9772	34.5613	38.4108	34.159	45.9653	34.2667	47.2835	48.1018
ZNF277	1	complement(26968441..27022185)	ENSGALG00000009454	158	181	196	201	201	147	159	266	10.5487	14.2747	12.5363	12.6028	12.5307	12.9068	12.8707	11.6535	4.41984	5.75517	6.32598	6.61953	5.23583	5.2791	6.49944	5.81585	2.29745	2.98969	3.06979	3.01868	2.59964	2.68517	2.99504	2.76553
DOCK4	1	27184787..27262852	ENSGALG00000009480	22	17	63	54	58	43	62	102	1.4688	1.34072	4.02952	3.38583	3.61584	3.77547	5.01875	4.46864	0.231924	0.203706	0.766279	0.670192	0.569367	0.58195	0.955092	0.84044	0.120555	0.105821	0.37185	0.305626	0.282696	0.296004	0.44012	0.399643
gene:ENSGALG00000009485	1	27299899..27307305	ENSGALG00000009485	49	18	27	25	51	22	12	48	3.27142	1.41958	1.72694	1.56751	3.17944	1.93164	0.971371	2.10289	6.057	2.52909	3.85077	3.63817	5.87046	3.49122	2.16757	4.63751	3.14845	1.31381	1.86865	1.6591	2.91473	1.77578	0.998845	2.20521
LRRN3	1	complement(27489968..27492094)	ENSGALG00000009488	3	0	5	4	1	2	5	3	0.200291	0	0.319803	0.250802	0.062342	0.175603	0.404738	0.13143	0.0591037	0	0.113654	0.0927759	0.0183457	0.0505845	0.143944	0.0461953	0.0307224	0	0.0551526	0.0423083	0.00910879	0.0257293	0.0663314	0.0219666
gene:ENSGALG00000027876	1	27601853..27750489	ENSGALG00000027876	190	61	106	95	147	40	60	166	12.6851	4.81082	6.77983	5.95655	9.16428	3.51206	4.85686	7.27249	12.5384	4.5756	8.07078	7.38062	9.03327	3.38876	5.78586	8.56205	6.5175	2.37693	3.91648	3.36576	4.4851	1.72366	2.66621	4.0714
DNAJB9	1	complement(28438278..28446016)	ENSGALG00000009492	756	556	791	367	440	279	527	1607	50.4733	43.8494	50.5929	23.0111	27.4305	24.4967	42.6594	70.4029	12.899	10.783	15.5715	7.37192	6.99078	6.11126	13.1393	21.4304	6.70493	5.60152	7.55635	3.36179	3.47098	3.10844	6.05479	10.1905
THAP5	1	28446182..28454715	ENSGALG00000009494	663	435	583	455	483	314	360	769	44.2643	34.3066	37.2891	28.5287	30.1112	27.5697	29.1411	33.69	10.2255	7.6259	10.3744	8.26161	6.9368	6.2172	8.11341	9.27001	5.31526	3.9615	5.03434	3.76752	3.44418	3.16232	3.73878	4.40804
AVPR2	1	complement(28505731..28507926)	ENSGALG00000009497	0	0	0	0	0	0	0	0	0	0	0	0	0	0	0	0	0	0	0	0	0	0	0	0	0	0	0	0	0	0	0	0
PNPLA8	1	28527080..28561125	ENSGALG00000009505	497	636	660	654	812	492	800	1000	33.1815	50.1587	42.214	41.0061	50.6217	43.1984	64.7581	43.8102	6.35731	9.24709	9.74055	9.84865	9.67194	8.07934	14.9533	9.99769	3.30456	4.80367	4.72676	4.49125	4.8022	4.10948	6.89069	4.75406
NRCAM	1	28579093..28718391	ENSGALG00000009514	9	10	9	24	1	7	9	10	0.600873	0.788658	0.575646	1.50481	0.062342	0.614611	0.728529	0.438102	0.0829975	0.104822	0.0957608	0.260565	0.00858743	0.0828733	0.121282	0.0720784	0.0431425	0.0544529	0.0464695	0.118825	0.00426373	0.0421527	0.0558883	0.0342745
CNTN1	1	28757424..28995706	ENSGALG00000009523	2	8	11	5	3	4	11	8	0.133527	0.630927	0.703567	0.313502	0.187026	0.351206	0.890424	0.350481	0.0151966	0.0690933	0.0964341	0.0447268	0.0212264	0.0390184	0.122134	0.0475103	0.00789924	0.0358925	0.0467962	0.0203966	0.0105391	0.0198463	0.0562813	0.0225919
PDZRN4	1	29041613..29287618	ENSGALG00000009530	1	5	5	3	2	6	8	9	0.0667637	0.394329	0.319803	0.188101	0.124684	0.52681	0.647581	0.394291	0.0151007	0.085822	0.0871145	0.0533336	0.0281235	0.116317	0.17653	0.106224	0.00784943	0.0445827	0.0422738	0.0243216	0.0139635	0.0591636	0.0813474	0.0505113
GXYLT1	1	complement(29464172..29495190)	ENSGALG00000009532	209	176	249	235	206	124	218	428	13.9536	13.8804	15.9262	14.7346	12.8425	10.8874	17.6466	18.7507	2.85557	2.73332	3.92527	3.78004	2.62093	2.17502	4.35245	4.5706	1.48434	1.4199	1.9048	1.7238	1.30131	1.1063	2.00567	2.1734
YAF2	1	complement(29508386..29535325)	ENSGALG00000009540	313	305	323	335	383	232	234	558	20.897	24.0541	20.6593	21.0047	23.877	20.37	18.9417	24.4461	5.22138	5.78325	6.21679	6.57912	5.9495	4.96847	5.7041	7.27542	2.7141	3.00428	3.0168	3.00026	2.95398	2.52717	2.62853	3.45958
gene:ENSGALG00000040505	1	complement(29549181..29550317)	ENSGALG00000040505	1	2	1	1	0	1	0	0	0.0667637	0.157732	0.0639607	0.0627005	0	0.0878016	0	0	0.077601	0.176412	0.0895344	0.0913585	0	0.0996233	0	0	0.0403373	0.0916423	0.043448	0.0416619	0	0.0506725	0	0
ZCRB1	1	complement(29565648..29577484)	ENSGALG00000009544	531	393	490	391	609	392	408	754	35.4515	30.9943	31.3407	24.5159	37.9663	34.4182	33.0266	33.0329	14.0742	11.84	14.9847	12.2008	15.031	13.3386	15.8023	15.6201	7.31583	6.15064	7.27157	5.56389	7.463	6.78454	7.2819	7.4276
PPHLN1	1	29577530..29714435	ENSGALG00000009547	301	218	363	332	341	246	278	481	20.0959	17.1927	23.2177	20.8166	21.2586	21.5992	22.5034	21.0727	3.73837	3.07754	5.2017	4.8544	3.94376	3.92234	5.04534	4.66921	1.94322	1.59872	2.52421	2.21374	1.95811	1.99506	2.32496	2.22029
PRICKLE1	1	complement(29649659..29708429)	ENSGALG00000009556	67	39	97	100	60	54	56	118	4.47317	3.07577	6.20419	6.27005	3.74052	4.74129	4.53307	5.1696	0.939626	0.621693	1.56955	1.65106	0.78356	0.972227	1.14762	1.29344	0.488422	0.322956	0.761649	0.752927	0.389044	0.494515	0.52884	0.61505
ADAMTS20	1	complement(29925304..30007946)	ENSGALG00000009572	0	0	0	0	2	0	0	0	0	0	0	0	0.124684	0	0	0	0	0	0	0	0.0131918	0	0	0	0	0	0	0	0.00654983	0	0	0
PUS7L	1	complement(30059683..30069488)	ENSGALG00000009577	162	117	153	213	177	129	134	257	10.8157	9.2273	9.78598	13.3552	11.0345	11.3264	10.847	11.2592	3.359	2.75747	3.66023	5.19943	3.4175	3.43382	4.06003	4.16496	1.74602	1.43245	1.77619	2.37108	1.69682	1.74658	1.87092	1.9805
IRAK4	1	30069844..30081296	ENSGALG00000009586	479	494	614	638	793	323	377	560	31.9798	38.9597	39.2719	40.0029	49.4372	28.3599	30.5173	24.5337	7.74094	9.07436	11.4485	12.1384	11.9336	6.70123	8.90286	7.07341	4.02378	4.71394	5.55558	5.53543	5.92514	3.40852	4.10257	3.36352
TWF1	1	complement(30082534..30100993)	ENSGALG00000009595	1202	1091	1376	981	1331	830	1029	1641	80.2499	86.0426	88.0099	61.5092	82.9772	72.8753	83.2951	71.8925	12.1989	12.5855	16.1123	11.7211	12.5787	10.814	15.2602	13.0169	6.34104	6.53792	7.81875	5.34512	6.24542	5.50046	7.03213	6.18974
TMEM117	1	30142719..30308483	ENSGALG00000009596	0	0	2	3	1	0	2	1	0	0	0.127921	0.188101	0.062342	0	0.161895	0.0438102	0	0	0.087588	0.134059	0.0353454	0	0.110931	0.0296671	0	0	0.0425035	0.0611344	0.0175493	0	0.0511184	0.0141072
NELL2	1	complement(30342085..30485295)	ENSGALG00000009601	1554	1411	2051	1463	1822	1242	1424	2298	103.751	111.28	131.183	91.7308	113.587	109.05	115.269	100.676	19.4561	20.08	29.6274	21.5641	21.2419	19.9628	26.0522	22.4873	10.1134	10.4311	14.3772	9.83381	10.5468	10.1539	12.0052	10.6931
PRLL	1	30529790..30533660	ENSGALG00000009603	2	0	0	0	0	0	0	0	0.133527	0	0	0	0	0	0	0	0.0683597	0	0	0	0	0	0	0	0.0355337	0	0	0	0	0	0	0
DBX2	1	complement(30540025..30560231)	ENSGALG00000009604	10	4	9	9	11	4	11	11	0.667637	0.315463	0.575646	0.564304	0.685762	0.351206	0.890424	0.481912	0.187997	0.0854755	0.195216	0.199194	0.192568	0.0965394	0.302185	0.161632	0.0977216	0.0444027	0.0947319	0.0908376	0.0956116	0.0491039	0.139251	0.0768584
ANO6	1	30560077..30668939	ENSGALG00000009638	16	8	14	17	3	7	13	63	1.06822	0.630927	0.895449	1.06591	0.187026	0.614611	1.05232	2.76004	0.111097	0.06314	0.112159	0.138968	0.0193975	0.0623987	0.131904	0.341906	0.0577489	0.0327999	0.054427	0.0633731	0.00963102	0.0317385	0.0607831	0.162582
ARID2	1	30752198..30856043	ENSGALG00000033074	251	230	346	600	445	279	394	720	16.7577	18.1391	22.1304	37.6203	27.7422	24.4967	31.8934	31.5433	1.84107	1.91759	2.92816	5.18119	3.03947	2.62721	4.22302	4.12774	0.956997	0.996147	1.42094	2.36276	1.50912	1.33631	1.94603	1.96281
SCAF11	1	complement(30864013..30895009)	ENSGALG00000028849	2741	2450	2995	3631	2976	2445	2756	5185	182.999	193.221	191.562	227.665	185.53	214.675	223.092	227.156	16.8491	17.1185	21.2416	26.277	17.035	19.2948	24.7558	24.9115	8.75823	8.89268	10.3078	11.983	8.458	9.81413	11.4078	11.8458
SLC38A1	1	complement(30936731..30961242)	ENSGALG00000009698	124	87	110	146	77	71	82	114	8.27869	6.86133	7.03567	9.15427	4.80033	6.23392	6.6377	4.99436	2.98458	2.38019	3.05476	4.13711	1.72581	2.19389	2.88407	2.14462	1.5514	1.23646	1.48237	1.88663	0.85688	1.1159	1.32902	1.0198
SLC38A2	1	complement(30985306..31000366)	ENSGALG00000008497	5046	4694	5798	5575	6295	3298	4220	8934	336.889	370.196	370.844	349.555	392.443	289.57	341.599	391.4	40.7654	43.1041	54.0437	53.0239	47.3567	34.205	49.8181	56.4122	21.19	22.3917	26.2256	24.1803	23.513	17.398	22.9569	26.8249
SLC38A4	1	complement(31101534..31122087)	ENSGALG00000009730	17569	19025	19362	18812	26346	17272	18756	35605	1172.97	1500.42	1238.41	1179.52	1642.46	1516.51	1518.25	1559.86	208.266	256.346	264.816	262.536	290.822	262.85	324.894	329.887	108.258	133.166	128.506	119.723	144.395	133.696	149.716	156.867
AMIGO2	1	complement(31248896..31258419)	ENSGALG00000009739	57	61	100	57	57	40	61	83	3.80553	4.81082	6.39607	3.57393	3.55349	3.51206	4.9378	3.63624	1.28417	1.5621	2.59938	1.51184	1.19581	1.15692	2.0082	1.46153	0.667518	0.811478	1.26139	0.689438	0.593732	0.588455	0.925409	0.694983
RPAP3	1	complement(31426792..31441729)	ENSGALG00000009743	510	402	614	616	601	333	431	810	34.0495	31.7041	39.2719	38.6235	37.4675	29.2379	34.8884	35.4862	8.2229	7.36735	11.4221	11.6928	9.02339	6.89275	10.1546	10.2076	4.2743	3.82718	5.54276	5.33222	4.48019	3.50594	4.67937	4.85386
ATP23	1	31441878..31449081	ENSGALG00000009747	1195	867	1117	947	1125	845	633	1297	79.7826	68.3767	71.4441	59.3773	70.1348	74.1924	51.2398	56.8218	44.3935	36.6102	47.8771	41.4175	38.9175	40.2997	34.3625	37.6595	23.076	19.0182	23.2331	18.8875	19.3229	20.4981	15.8348	17.9077
LRIG3	1	complement(31721261..31765031)	ENSGALG00000009755	14	24	24	50	17	18	41	52	0.934691	1.89278	1.53506	3.13502	1.05981	1.58043	3.31885	2.27813	0.143966	0.280527	0.284752	0.60532	0.162788	0.237629	0.616094	0.417945	0.0748344	0.145728	0.138181	0.276042	0.0808257	0.120868	0.283905	0.19874
SLC16A7	1	32086287..32120482	ENSGALG00000009759	20	14	16	18	15	13	26	16	1.33527	1.10412	1.02337	1.12861	0.93513	1.14142	2.10464	0.700962	0.315427	0.250974	0.291147	0.334213	0.220293	0.263213	0.599201	0.19723	0.163961	0.130376	0.141284	0.15241	0.109377	0.133881	0.27612	0.0937859
FAM19A2	1	complement(32729364..32758798)	ENSGALG00000019361	4	0	1	0	0	1	0	0	0.267055	0	0.0639607	0	0	0.0878016	0	0	0.39626	0	0.114299	0	0	0.127179	0	0	0.205978	0	0.0554656	0	0	0.0646883	0	0
USP15	1	32905460..32969236	ENSGALG00000030024	1461	1182	1472	1836	1947	1085	1571	2400	97.5417	93.2194	94.1501	115.118	121.38	95.2648	127.169	105.144	13.0344	11.9864	15.152	19.2839	16.1751	12.4269	20.4808	16.7353	6.77533	6.22668	7.35277	8.79398	8.03107	6.32085	9.43783	7.95792
MON2	1	32983622..33058180	ENSGALG00000009795	1985	1598	2220	2365	2870	1597	2486	3370	132.526	126.028	141.993	148.287	178.922	140.219	201.236	147.64	12.68	11.6029	16.3619	17.7857	17.0718	13.0965	23.2053	16.8256	6.59109	6.02744	7.93986	8.11074	8.4763	6.66143	10.6934	8.00083
PPM1H	1	complement(33089980..33218417)	ENSGALG00000009805	10	27	17	16	34	25	18	41	0.667637	2.12938	1.08733	1.00321	2.11963	2.19504	1.45706	1.79622	0.27335	0.838906	0.536155	0.514897	0.865443	0.877309	0.718987	0.875962	0.142088	0.435794	0.260178	0.234807	0.4297	0.446235	0.33132	0.416534
AVPR1A	1	complement(33298676..33301273)	ENSGALG00000040567	0	1	1	5	1	4	2	1	0	0.0788658	0.0639607	0.313502	0.062342	0.351206	0.161895	0.0438102	0	0.0378928	0.0384634	0.196236	0.0310432	0.17119	0.0974284	0.026056	0	0.0196845	0.018665	0.0894887	0.0154132	0.0870745	0.0448964	0.0123901
TMEM5	1	33395407..33407028	ENSGALG00000009815	314	270	355	320	393	272	290	603	20.9638	21.2938	22.706	20.0642	24.5004	23.882	23.4748	26.4175	6.15148	6.01236	8.02419	7.38044	7.16941	6.84089	8.30191	9.23316	3.19757	3.12329	3.89387	3.36568	3.55967	3.47956	3.82564	4.39051
SRGAP1	1	33440188..33580652	ENSGALG00000009825	362	190	367	367	252	217	477	1169	24.1684	14.9845	23.4736	23.0111	15.7102	19.053	38.612	51.2141	2.38964	1.42564	2.7952	2.85215	1.54905	1.83898	4.60121	6.03144	1.24215	0.740587	1.35642	1.30066	0.769116	0.935382	2.1203	2.86805
C12orf66	1	complement(33594888..33606303)	ENSGALG00000027682	9507	7115	7718	7005	9498	6191	5260	10404	634.722	561.13	493.648	439.217	592.124	543.58	425.784	455.801	154.174	131.152	144.409	133.739	143.43	128.891	124.648	131.872	80.1405	68.1306	70.0771	60.9886	71.2144	65.5593	57.4394	62.7071
XPOT	1	33607081..33632184	ENSGALG00000009835	1527	1623	1954	1830	2121	1350	1595	2670	101.948	127.999	124.979	114.742	132.227	118.532	129.111	116.973	18.1372	21.912	26.7781	25.5897	23.4592	20.5854	27.6836	24.7871	9.42782	11.3828	12.9945	11.6696	11.6477	10.4706	12.757	11.7867
TBK1	1	33641818..33664801	ENSGALG00000009840	1041	837	1069	1444	1319	872	991	1694	69.501	66.0107	68.374	90.5395	82.2291	76.563	80.2191	74.2144	10.1236	9.25211	11.9946	16.5323	11.9446	10.8867	14.0828	12.876	5.26229	4.80628	5.82056	7.53918	5.93057	5.5374	6.48954	6.12274
RASSF3	1	33715725..33766463	ENSGALG00000009842	1976	2235	2913	2286	2854	2353	2368	3556	131.925	176.265	186.317	143.333	177.924	206.597	191.684	155.789	24.3611	31.3197	41.4355	33.1794	32.7646	37.2414	42.66	34.2653	12.663	16.2699	20.1073	15.1307	16.2679	18.9425	19.6584	16.2937
GNS	1	complement(33772628..33793177)	ENSGALG00000009856	7422	6658	8214	7944	8004	5693	7195	10475	495.52	525.089	525.373	498.093	498.985	499.855	582.418	458.911	58.9603	60.1192	75.2863	74.295	59.2088	58.0595	83.5216	65.0392	30.6478	31.2306	36.5339	33.8805	29.3977	29.5315	38.488	30.9272
TBC1D30	1	33794056..33841926	ENSGALG00000009859	109	169	211	223	209	110	168	337	7.27724	13.3283	13.4957	13.9822	13.0295	9.65818	13.5992	14.764	1.66883	2.94106	3.72727	4.01951	2.9797	2.16208	3.75859	4.03273	0.867466	1.52782	1.80872	1.833	1.47945	1.09972	1.73201	1.91763
WIF1	1	complement(33881874..33923658)	ENSGALG00000039209	0	0	1	1	1	1	0	2	0	0	0.0639607	0.0627005	0.062342	0.0878016	0	0.0876203	0	0	0.0257997	0.0263253	0.0208225	0.0287068	0	0.0349546	0	0	0.0125197	0.012005	0.0103385	0.0146015	0	0.0166215
LEMD3	1	33937632..33977276	ENSGALG00000009873	120	114	148	146	169	119	99	251	8.01164	8.9907	9.46618	9.15427	10.5358	10.4484	8.01381	10.9963	2.0961	2.26343	2.98274	3.00238	2.74889	2.66853	2.52694	3.42679	1.08956	1.1758	1.44742	1.36917	1.36485	1.35732	1.16445	1.62949
MSRB3	1	33986861..34070695	ENSGALG00000026661	1248	417	823	859	672	509	1336	1837	83.3211	32.887	52.6396	53.8597	41.8938	44.691	108.146	80.4793	12.9416	4.91517	9.84678	10.4869	6.48906	6.77616	20.2446	14.8889	6.72708	2.55333	4.77832	4.78231	3.22187	3.44663	9.32898	7.07993
HMGA2	1	34203987..34308540	ENSGALG00000009875	1	0	10	2	1	6	7	0	0.0667637	0	0.639607	0.125401	0.062342	0.52681	0.566633	0	0.0874834	0	1.00936	0.205986	0.0814641	0.673861	0.894856	0	0.0454742	0	0.489811	0.0939351	0.0404476	0.342753	0.412363	0
LLPH	1	complement(34366644..34369315)	ENSGALG00000019358	661	664	593	505	754	591	341	699	44.1308	52.3669	37.9287	31.6637	47.0059	51.8908	27.6031	30.6233	33.0142	37.6962	34.1725	29.6942	35.068	37.8949	24.8876	27.2872	17.1609	19.5824	16.5828	13.5414	17.4116	19.2749	11.4686	12.9755
gene:ENSGALG00000009879	1	complement(34369405..34377556)	ENSGALG00000009879	496	372	471	438	492	410	497	645	33.1148	29.3381	30.1255	27.4628	30.6723	35.9987	40.231	28.2575	10.3923	8.85941	11.3861	10.8041	9.59924	11.0283	15.2166	10.5627	5.40197	4.60228	5.52529	4.92694	4.7661	5.60945	7.01202	5.02272
HELB	1	34415870..34428812	ENSGALG00000009885	399	364	454	604	570	334	319	650	26.6387	28.7072	29.0381	37.8711	35.5349	29.3257	25.8223	28.4766	5.37964	5.57843	7.0625	9.58735	7.15641	5.78123	6.28493	6.84977	2.79636	2.89788	3.42719	4.37209	3.55322	2.94057	2.89619	3.25718
GRIP1	1	complement(34431194..34578266)	ENSGALG00000009895	4	7	25	16	3	13	26	28	0.267055	0.552061	1.59902	1.00321	0.187026	1.14142	2.10464	1.22668	0.0487971	0.0970651	0.351882	0.229793	0.0340797	0.203597	0.463487	0.266978	0.025365	0.0504233	0.170756	0.104792	0.0169209	0.103558	0.213581	0.126952
gene:ENSGALG00000033879	1	34799500..34801222	ENSGALG00000033879	38	76	107	101	107	64	97	161	2.53702	5.9938	6.84379	6.33275	6.6706	5.6193	7.85192	7.05343	2.15769	4.90511	7.00988	6.75162	5.65756	4.66529	8.04834	7.14518	1.12157	2.5481	3.40166	3.07892	2.80902	2.37296	3.70879	3.39765
gene:ENSGALG00000009899	1	34804698..34809101	ENSGALG00000009899	878	806	968	821	1050	826	649	1317	58.6185	63.5659	61.9139	51.4771	65.4591	72.5241	52.535	57.698	30.059	31.365	38.2364	33.0906	33.4741	36.3039	32.4679	35.241	15.6248	16.2935	18.5549	15.0902	16.6202	18.4657	14.9617	16.7577
DYRK2	1	34899306..34909399	ENSGALG00000009901	128	89	169	234	174	110	131	263	8.54575	7.01906	10.8094	14.6719	10.8475	9.65818	10.6041	11.5221	2.23305	1.76485	3.40171	4.80602	2.82669	2.46362	3.33956	3.58613	1.16075	0.916804	1.65074	2.19168	1.40347	1.2531	1.53892	1.70526
IFNG	1	complement(35053221..35057370)	ENSGALG00000009903	11	3	4	5	10	7	9	5	0.7344	0.236597	0.255843	0.313502	0.62342	0.614611	0.728529	0.219051	0.348413	0.108007	0.146179	0.186446	0.294945	0.284638	0.416556	0.123781	0.181106	0.0561075	0.0709356	0.0850244	0.146443	0.144779	0.191955	0.0588598
IL26	1	complement(35081112..35087712)	ENSGALG00000037779	0	0	0	0	0	0	0	0	0	0	0	0	0	0	0	0	0	0	0	0	0	0	0	0	0	0	0	0	0	0	0	0
IL22	1	complement(35101235..35103693)	ENSGALG00000009904	0	0	1	0	0	3	0	0	0	0	0.0639607	0	0	0.263405	0	0	0	0	0.0541417	0	0	0.180728	0	0	0	0	0.0262732	0	0	0.0919255	0	0
MDM1	1	complement(35112854..35137000)	ENSGALG00000009905	361	290	423	428	414	274	356	698	24.1017	22.8711	27.0554	26.8358	25.8096	24.0576	28.8174	30.5795	4.33205	3.95563	5.85665	6.04662	4.62624	4.22115	6.24261	6.54674	2.25182	2.05487	2.84204	2.75742	2.29696	2.14705	2.87669	3.11308
RAP1B	1	35216064..35249134	ENSGALG00000009927	1805	1485	1972	1524	1887	1306	1582	2634	120.508	117.116	126.13	95.5555	117.639	114.669	128.059	115.396	15.5633	14.554	19.618	15.47	15.1509	14.4564	19.9325	17.751	8.08987	7.56049	9.51995	7.05476	7.52253	7.35314	9.18516	8.44089
NUP107	1	35250853..35276198	ENSGALG00000009934	832	592	789	784	947	536	574	922	55.5474	46.6886	50.465	49.1572	59.0379	47.0617	46.4639	40.393	11.416	9.23303	12.4908	12.6646	12.0999	9.44171	11.5089	9.88793	5.9341	4.79637	6.06138	5.77538	6.00771	4.80244	5.30346	4.70187
SLC35E3	1	35276896..35282437	ENSGALG00000009940	2847	1836	2328	1732	1775	1577	1617	3508	190.076	144.798	148.9	108.597	110.657	138.463	130.892	153.686	37.946	27.8152	35.8001	27.1774	22.0301	26.9838	31.4933	36.5444	19.7245	14.4494	17.3726	12.3936	10.9382	13.7251	14.5126	17.3774
gene:ENSGALG00000045785	1	complement(35294096..35298219)	ENSGALG00000045785	0	0	0	0	0	0	0	0	0	0	0	0	0	0	0	0	0	0	0	0	0	0	0	0	0	0	0	0	0	0	0	0
MDM2	1	35298405..35309601	ENSGALG00000009942	182	170	249	326	335	190	225	464	12.151	13.4072	15.9262	20.4404	20.8846	16.6823	18.2132	20.3279	4.73703	5.02938	7.47751	9.98929	8.11934	6.34867	8.55751	9.43921	2.46233	2.61266	3.62859	4.55538	4.03132	3.22919	3.94342	4.4885
CPM	1	complement(35315781..35347355)	ENSGALG00000009945	36	32	34	15	23	28	35	75	2.40349	2.52371	2.17466	0.940507	1.43387	2.45845	2.83317	3.28576	0.864506	0.873467	0.942035	0.424071	0.514321	0.863212	1.22818	1.4077	0.449374	0.453747	0.457138	0.193388	0.255365	0.439065	0.565965	0.669383
CPSF6	1	35386197..35411271	ENSGALG00000019355	695	650	790	707	797	608	652	1065	46.4007	51.2628	50.5289	44.3292	49.6866	53.3834	52.7778	46.6578	13.335	14.176	17.4887	15.9702	14.2399	14.9763	18.2804	15.9713	6.93159	7.36411	8.48669	7.28283	7.07024	7.61758	8.42387	7.59462
LYZ	1	35425914..35429601	ENSGALG00000009963	186	70	64	64	432	99	54	16	12.418	5.52061	4.09348	4.01283	26.9317	8.69236	4.37117	0.700962	13.3463	5.70922	5.29847	5.40642	28.8651	9.11963	5.66202	0.897327	6.93747	2.96582	2.57117	2.46547	14.3317	4.63862	2.60914	0.426694
YEATS4	1	35427329..35432184	ENSGALG00000029135	315	172	217	230	290	165	109	301	21.0306	13.5649	13.8795	14.4211	18.0792	14.4873	8.82329	13.1869	9.87279	6.12758	7.84715	8.48671	8.46385	6.63907	4.99213	7.37359	5.13192	3.18315	3.80796	3.87017	4.20237	3.3769	2.30044	3.50626
FRS2	1	35449509..35495133	ENSGALG00000009966	24	20	59	66	69	40	50	95	1.60233	1.57732	3.77368	4.13823	4.3016	3.51206	4.04738	4.16196	0.399249	0.378176	1.13242	1.29258	1.06886	0.854253	1.21544	1.23521	0.207531	0.196454	0.549525	0.589453	0.5307	0.434508	0.560091	0.58736
CCT2	1	35503971..35515953	ENSGALG00000009975	2801	2965	3118	2357	3213	2361	1819	3692	187.005	233.837	199.429	147.785	200.305	207.3	147.244	161.747	58.3083	70.1573	74.8886	57.7642	62.2829	63.0967	55.3324	60.0705	30.3089	36.4452	36.3409	26.342	30.924	32.0936	25.498	28.5645
LRRC10	1	complement(35517139..35518821)	ENSGALG00000009976	0	0	0	0	0	0	0	0	0	0	0	0	0	0	0	0	0	0	0	0	0	0	0	0	0	0	0	0	0	0	0	0
CTSEAL	1	35522127..35529831	ENSGALG00000010018	47	92	113	71	2325	602	74	98	3.13789	7.25566	7.22756	4.45173	144.945	52.8566	5.99012	4.2934	1.44181	3.20796	3.99955	2.56419	66.4162	23.7083	3.3172	2.34974	0.749459	1.66647	1.94085	1.16934	32.9762	12.059	1.52861	1.11734
BEST3	1	complement(35534379..35550868)	ENSGALG00000010029	0	0	0	0	0	2	0	0	0	0	0	0	0	0.175603	0	0	0	0	0	0	0	0.0535289	0	0	0	0	0	0	0	0.027227	0	0
gene:ENSGALG00000009959	1	35565047..35594362	ENSGALG00000009959	323	257	341	382	515	293	276	565	21.5647	20.2685	21.8106	23.9516	32.1061	25.7259	22.3415	24.7527	6.3278	5.72287	7.70774	8.8104	9.39503	7.36905	7.90113	8.6513	3.28922	2.97291	3.74031	4.01778	4.66471	3.7482	3.64095	4.11383
MYRFL	1	35597032..35639634	ENSGALG00000019352	2	5	4	1	1	1	2	2	0.133527	0.394329	0.255843	0.0627005	0.062342	0.0878016	0.161895	0.0876203	0.0311442	0.088501	0.071867	0.0183328	0.0145007	0.0199913	0.04551	0.0243422	0.0161889	0.0459744	0.0348747	0.00836026	0.0071997	0.0101684	0.0209717	0.0115751
CNOT2	1	35724872..35814526	ENSGALG00000010042	753	595	683	727	695	525	571	1070	50.273	46.9252	43.6851	45.5832	43.3277	46.0959	46.2211	46.8769	11.5119	10.3395	12.0474	13.0848	9.89412	10.304	12.7561	12.7855	5.98393	5.37115	5.84623	5.96704	4.91252	5.24103	5.87819	6.07972
KCNMB4	1	35820990..35831958	ENSGALG00000010044	3	4	4	1	6	6	2	3	0.200291	0.315463	0.255843	0.0627005	0.374052	0.52681	0.161895	0.13143	0.115546	0.175115	0.177752	0.0453434	0.215191	0.296672	0.112562	0.09031	0.0600611	0.0909684	0.0862571	0.0206778	0.106844	0.1509	0.0518702	0.0429439
PTPRB	1	complement(35846167..35891845)	ENSGALG00000010049	68	99	220	227	154	200	128	305	4.53993	7.80772	14.0713	14.233	9.60067	17.5603	10.3613	13.3621	0.445793	0.737718	1.66406	1.75199	0.940125	1.68325	1.22621	1.56281	0.231725	0.383229	0.807513	0.798955	0.46678	0.856169	0.565054	0.743142
gene:ENSGALG00000040855	1	complement(35908165..35944608)	ENSGALG00000040855	21	16	47	33	12	35	35	52	1.40204	1.26185	3.00615	2.06912	0.748104	3.07306	2.83317	2.27813	0.295896	0.256254	0.764083	0.547414	0.15745	0.633114	0.720639	0.572672	0.153808	0.133119	0.370784	0.249635	0.0781751	0.322028	0.332081	0.272315
gene:ENSGALG00000010148	1	complement(35942364..36065234)	ENSGALG00000010148	0	2	2	1	1	0	1	5	0	0.157732	0.127921	0.0627005	0.062342	0	0.0809476	0.219051	0	0.0385678	0.0391486	0.0199731	0.0157981	0	0.024791	0.0663005	0	0.0200352	0.0189975	0.00910828	0.00784389	0	0.011424	0.0315269
TSPAN8	1	complement(36146151..36163273)	ENSGALG00000010152	330	198	289	229	117	162	351	490	22.032	15.6154	18.4846	14.3584	7.29402	14.2239	28.4126	21.467	12.6751	8.64435	12.8073	10.3551	4.18468	7.98813	19.7003	14.7101	6.58855	4.49056	6.21494	4.7222	2.07773	4.06309	9.07819	6.99488
LGR5	1	36248569..36332580	ENSGALG00000010163	12	9	20	21	20	5	32	47	0.801164	0.709792	1.27921	1.31671	1.24684	0.439008	2.59032	2.05908	0.184196	0.157026	0.354202	0.379489	0.28587	0.0985285	0.717758	0.56387	0.0957457	0.0815717	0.171882	0.173057	0.141937	0.0501157	0.330753	0.268129
ZFC3H1	1	complement(36351342..36388496)	ENSGALG00000010177	1742	1564	2169	3900	3518	1565	2587	3390	116.302	123.346	138.731	244.532	219.319	137.41	209.411	148.516	11.7662	12.0076	16.9033	31.0124	22.1272	13.5705	25.5338	17.8966	6.11614	6.2377	8.2026	14.1425	10.9863	6.90254	11.7663	8.51014
TMEM19	1	36408413..36421447	ENSGALG00000041783	656	578	765	607	645	546	490	1162	43.797	45.5844	48.9299	38.0592	40.2106	47.9397	39.6643	50.9074	16.721	16.7463	22.498	18.215	15.3094	17.8667	18.2509	23.1498	8.69166	8.69933	10.9175	8.30654	7.60127	9.08776	8.41029	11.0081
RAB21	1	36448219..36460374	ENSGALG00000010183	1421	1149	1328	1285	1573	1209	1194	2217	94.8712	90.6168	84.9398	80.5701	98.064	106.152	96.6515	97.1271	27.0174	24.8313	29.132	28.763	27.8496	29.51	33.1729	32.9456	14.0438	12.8994	14.1368	13.1167	13.8276	15.01	15.2865	15.6662
TBC1D15	1	36471480..36498543	ENSGALG00000010190	979	794	1156	1340	1439	814	1184	1691	65.3616	62.6195	73.9385	84.0186	89.7102	71.4705	95.842	74.083	12.8322	11.8296	17.4823	20.6778	17.5639	13.6973	22.6777	17.3239	6.67023	6.14522	8.48358	9.42965	8.7206	6.96703	10.4502	8.23777
TPH2	1	36509695..36563986	ENSGALG00000010198	0	0	0	0	1	0	0	0	0	0	0	0	0.062342	0	0	0	0	0	0	0	0.0179739	0	0	0	0	0	0	0	0.00892418	0	0	0
TRHDE	1	36640691..36854570	ENSGALG00000010200	620	618	794	920	799	585	783	1328	41.3935	48.7391	50.7848	57.6844	49.8113	51.3639	63.382	58.1799	9.92012	11.2394	14.6578	17.3299	11.9045	12.0164	18.307	16.6076	5.15652	5.83865	7.11294	7.90289	5.91071	6.11204	8.43612	7.89717
KCNC2	1	complement(37630176..37725697)	ENSGALG00000010204	25	20	42	41	27	25	21	47	1.66909	1.57732	2.68635	2.57072	1.68323	2.19504	1.6999	2.05908	0.524069	0.476551	1.01583	1.01184	0.527051	0.672794	0.643276	0.770067	0.272413	0.247558	0.492947	0.461428	0.261685	0.342211	0.296431	0.366179
CAPS2	1	complement(37737256..37770744)	ENSGALG00000010208	59	40	86	86	59	71	107	172	3.93906	3.15463	5.50062	5.39224	3.67818	6.23392	8.66139	7.53535	0.840084	0.647383	1.41284	1.44162	0.782282	1.29784	2.2263	1.91418	0.436679	0.336302	0.685602	0.657418	0.38841	0.660137	1.02591	0.910221
gene:ENSGALG00000021897	1	complement(37771966..37779099)	ENSGALG00000021897	316	174	314	409	349	445	261	792	21.0973	13.7227	20.0837	25.6445	21.7574	39.0717	21.1273	34.6976	9.91897	6.20811	11.3719	15.1142	10.2011	17.9322	11.9715	19.4307	5.15593	3.22498	5.51839	6.89248	5.06492	9.12105	5.51666	9.23959
gene:ENSGALG00000010222	1	37779368..37787633	ENSGALG00000010222	0	0	0	0	2	0	1	4	0	0	0	0	0.124684	0	0.0809476	0.175241	0	0	0	0	0.0989133	0	0.0776093	0.166045	0	0	0	0	0.0491113	0	0.0357635	0.0789572
gene:ENSGALG00000010223	1	37790882..37796392	ENSGALG00000010223	0	1	0	0	1	0	0	0	0	0.0788658	0	0	0.062342	0	0	0	0	0.0615391	0	0	0.0504151	0	0	0	0	0.0319682	0	0	0.0250315	0	0	0
GLIPR1L	1	37799941..37807895	ENSGALG00000010224	467	294	418	380	176	302	536	713	31.1786	23.1866	26.7356	23.8262	10.9722	26.5161	43.3879	31.2366	12.1852	8.71954	12.5839	11.673	4.27631	10.1162	20.4367	14.5408	6.33391	4.52962	6.10653	5.32318	2.12322	5.1455	9.41751	6.91437
KRR1	1	complement(37811564..37817029)	ENSGALG00000010227	524	513	571	534	614	341	436	785	34.9842	40.4582	36.5215	33.4821	38.278	29.9404	35.2932	34.391	13.5043	15.0276	16.9785	16.2018	14.735	11.2821	16.4194	15.8122	7.01959	7.8065	8.23909	7.38846	7.31604	5.73852	7.56628	7.51896
PHLDA1	1	complement(37937947..37938426)	ENSGALG00000034788	11	5	5	9	5	9	5	13	0.7344	0.394329	0.319803	0.564304	0.31171	0.790215	0.404738	0.569532	1.05965	0.547485	0.55573	1.0207	0.448521	1.11303	0.703836	0.978808	0.550813	0.284407	0.269677	0.465465	0.222694	0.566134	0.324338	0.465439
NAP1L1	1	complement(37945237..37973521)	ENSGALG00000010238	2748	2198	2902	2507	2957	2099	2581	4282	183.467	173.347	185.614	157.19	184.345	184.296	208.926	187.595	56.4755	51.3455	68.8119	60.6569	56.5895	55.3796	77.5107	68.7817	29.3562	26.6729	33.3921	27.6612	28.0972	28.1683	35.718	32.7068
BBS10	1	complement(38032888..38034822)	ENSGALG00000033769	65	53	71	92	70	38	59	82	4.33964	4.17989	4.54121	5.76844	4.36394	3.33646	4.77591	3.59243	1.55734	1.44337	1.96269	2.59502	1.56174	1.16882	2.06563	1.53556	0.809514	0.749801	0.952429	1.1834	0.775419	0.594511	0.951873	0.730185
OSBPL8	1	complement(38034647..38089440)	ENSGALG00000010246	1273	1049	1438	1365	1424	929	1166	1882	84.9902	82.7302	91.9754	85.5861	88.775	81.5677	94.3849	82.4507	8.01811	7.51017	10.4502	10.1218	8.35207	7.51195	10.7318	9.26501	4.16785	3.90137	5.07114	4.61582	4.14687	3.82089	4.94536	4.40566
ZDHHC17	1	38168139..38234137	ENSGALG00000010253	488	363	498	691	581	325	515	870	32.5807	28.6283	31.8524	43.326	36.2207	28.5355	41.688	38.1148	3.70662	3.13397	4.36425	6.179	4.10937	3.16909	5.71604	5.16488	1.92672	1.62803	2.11783	2.81779	2.04033	1.61193	2.63403	2.45598
CSRP2	1	complement(38237620..38245641)	ENSGALG00000029921	617	360	402	428	423	321	417	586	41.1932	28.3917	25.7122	26.8358	26.3707	28.1843	33.7552	25.6728	24.2999	16.1158	18.267	19.8447	15.5132	16.23	23.9986	18.0385	12.6312	8.37183	8.86438	9.04973	7.70242	8.25524	11.0589	8.57758
E2F7	1	complement(38293246..38308943)	ENSGALG00000031340	5	3	4	2	3	2	4	2	0.333818	0.236597	0.255843	0.125401	0.187026	0.175603	0.32379	0.0876203	0.0755854	0.0515489	0.069767	0.0355942	0.0422308	0.0388143	0.0883604	0.0236309	0.0392896	0.0267786	0.0338556	0.0162319	0.020968	0.0197425	0.0407177	0.0112369
NAV3	1	38668218..38924294	ENSGALG00000010311	66	33	76	85	68	54	80	115	4.4064	2.60257	4.86101	5.32954	4.23926	4.74129	6.47581	5.03817	0.277096	0.157482	0.368148	0.420134	0.26585	0.291055	0.490802	0.37737	0.144036	0.0818087	0.17865	0.191592	0.131997	0.148042	0.226169	0.179446
SYT1	1	39230582..39452545	ENSGALG00000041094	2	5	7	4	3	1	3	16	0.133527	0.394329	0.447725	0.250802	0.187026	0.0878016	0.242843	0.700962	0.0326614	0.0928122	0.131894	0.0769035	0.0456211	0.0209652	0.0715905	0.204224	0.0169775	0.048214	0.0640037	0.0350701	0.0226513	0.0106637	0.0329899	0.0971118
PAWR	1	complement(39481007..39549218)	ENSGALG00000010320	83	108	155	146	130	104	141	258	5.54138	8.51751	9.9139	9.15427	8.10446	9.13137	11.4136	11.303	3.43005	5.07315	7.39056	7.10326	5.00273	5.5176	8.51475	8.33346	1.78296	2.63539	3.58639	3.23928	2.4839	2.80648	3.92372	3.9627
PPP1R12A	1	complement(39561955..39685625)	ENSGALG00000010325	634	430	658	708	641	492	701	1208	42.3282	33.9123	42.0861	44.3919	39.9612	43.1984	56.7443	52.9227	5.39222	4.15698	6.45694	7.08914	5.07665	5.37202	8.71217	8.03023	2.8029	2.15946	3.13334	3.23284	2.5206	2.73243	4.01469	3.8185
RPS16	1	39750306..39753558	ENSGALG00000026490	7323	5871	6647	6090	8088	5349	3745	8897	488.91	463.021	425.147	381.846	504.222	469.651	303.149	389.779	306.867	279.643	321.373	300.442	315.604	287.758	229.32	291.398	159.511	145.269	155.951	137.009	156.7	146.366	105.674	138.565
OTOGL	1	39761108..39852435	ENSGALG00000010342	1	0	0	1	0	0	0	3	0.0667637	0	0	0.0627005	0	0	0	0.13143	0.00494624	0	0	0.00582314	0	0	0	0.0115979	0.00257108	0	0	0.00265551	0	0	0	0.00551498
PTPRQ	1	39870775..39980929	ENSGALG00000010935	4	2	1	1	0	0	3	7	0.267055	0.157732	0.0639607	0.0627005	0	0	0.242843	0.306671	0.0202218	0.0114926	0.00583286	0.0059517	0	0	0.022162	0.0276592	0.0105114	0.00597018	0.00283049	0.00271413	0	0	0.0102126	0.0131524
MYF6	1	39998073..39999566	ENSGALG00000010936	0	0	0	0	0	0	0	0	0	0	0	0	0	0	0	0	0	0	0	0	0	0	0	0	0	0	0	0	0	0	0	0
MYF5	1	40002758..40003972	ENSGALG00000028091	0	0	0	0	0	0	0	0	0	0	0	0	0	0	0	0	0	0	0	0	0	0	0	0	0	0	0	0	0	0	0	0
LIN7A	1	complement(40029520..40056169)	ENSGALG00000010939	4	0	6	6	3	0	8	4	0.267055	0	0.383764	0.376203	0.187026	0	0.647581	0.175241	0.26606	0	0.460462	0.469844	0.185816	0	0.777571	0.207952	0.138299	0	0.223447	0.214261	0.092259	0	0.358316	0.0988845
ACSS3	1	40117328..40202440	ENSGALG00000010940	2260	2761	2643	2144	3336	2013	2358	3912	150.886	217.749	169.048	134.43	207.973	176.745	190.874	171.385	44.3787	61.626	59.8806	49.5648	61.0005	50.7463	67.6613	60.041	23.0683	32.0134	29.0581	22.6029	30.2872	25.8116	31.1793	28.5505
PPFIA2	1	complement(40204801..40505268)	ENSGALG00000010958	18	50	67	73	129	79	52	111	1.20175	3.94329	4.28536	4.57713	8.04212	6.93633	4.20928	4.86293	0.139785	0.441357	0.600325	0.667412	0.932866	0.787608	0.590095	0.673744	0.072661	0.229276	0.291318	0.304358	0.463176	0.40061	0.271924	0.320376
CCDC59	1	complement(40702586..40708882)	ENSGALG00000028648	197	189	241	180	265	165	140	296	13.1524	14.9056	15.4145	11.2861	16.5206	14.4873	11.3327	12.9678	5.93899	6.47648	8.38273	6.38852	7.43931	6.38593	6.16743	6.97462	3.08711	3.36439	4.06786	2.91334	3.69368	3.24814	2.84204	3.31654
METTL25	1	40708974..40744319	ENSGALG00000042269	51	63	68	58	71	43	63	86	3.40495	4.96855	4.34933	3.63663	4.42628	3.77547	5.0997	3.76767	0.824192	1.15726	1.26791	1.10349	1.06846	0.892115	1.48775	1.08627	0.428419	0.601171	0.615276	0.503221	0.530498	0.453766	0.685575	0.516541
TMTC2	1	40829223..41086008	ENSGALG00000010975	61	42	77	59	107	43	88	104	4.07258	3.31236	4.92497	3.69933	6.6706	3.77547	7.12339	4.55626	0.914226	0.715491	1.33149	1.04102	1.4933	0.827344	1.92724	1.21826	0.475219	0.371682	0.646126	0.474732	0.741438	0.420821	0.888101	0.579302
SLC6A15	1	complement(41630549..41654661)	ENSGALG00000010992	0	0	0	0	1	0	0	1	0	0	0	0	0.062342	0	0	0.0438102	0	0	0	0	0.0164093	0	0	0.0137731	0	0	0	0	0.00814735	0	0	0.00654933
TSPAN19	1	complement(41728240..41737904)	ENSGALG00000027103	0	0	0	0	0	1	0	0	0	0	0	0	0	0.0878016	0	0	0	0	0	0	0	0.0636646	0	0	0	0	0	0	0	0.0323824	0	0
LRRIQ1	1	41740334..41838759	ENSGALG00000044478	0	0	0	1	0	0	0	0	0	0	0	0.0627005	0	0	0	0	0	0	0	0.010741	0	0	0	0	0	0	0	0.0048982	0	0	0	0
ALX1	1	41853035..41872458	ENSGALG00000027213	0	0	0	0	0	0	0	0	0	0	0	0	0	0	0	0	0	0	0	0	0	0	0	0	0	0	0	0	0	0	0	0
RASSF9	1	complement(42129042..42155671)	ENSGALG00000027633	60	71	94	159	119	91	127	213	4.00582	5.59947	6.0123	9.96938	7.4187	7.98995	10.2803	9.33156	1.90043	2.55617	3.4352	5.92898	3.50985	3.70029	5.87807	5.27307	0.987853	1.32788	1.66699	2.70378	1.74267	1.88212	2.7087	2.50743
NTS	1	42173476..42186023	ENSGALG00000027192	0	0	2	0	0	0	0	0	0	0	0.127921	0	0	0	0	0	0	0	0.0671974	0	0	0	0	0	0	0	0.0326087	0	0	0	0	0
MGAT4C_1	1	complement(42216971..42324128)	ENSGALG00000028360	6	3	9	9	0	3	15	2	0.400582	0.236597	0.575646	0.564304	0	0.263405	1.21421	0.0876203	0.133809	0.0760477	0.231579	0.236297	0	0.0858913	0.488827	0.0348616	0.0695545	0.0395052	0.112378	0.107758	0	0.0436878	0.225258	0.0165772
C12orf50	1	complement(42783312..42794501)	ENSGALG00000045093	67	56	164	162	176	110	143	275	4.47317	4.41649	10.4895	10.1575	10.9722	9.65818	11.5755	12.0478	2.27705	2.1633	6.43079	6.48179	5.56995	4.79937	7.10172	7.30488	1.18362	1.12379	3.12065	2.95587	2.76553	2.44116	3.27258	3.47359
C12orf29	1	42795854..42802617	ENSGALG00000011168	283	273	378	283	379	214	279	502	18.8941	21.5304	24.1771	17.7442	23.6276	18.7895	22.5844	21.9927	6.71516	7.36315	10.3487	7.90567	8.37433	6.51895	9.67396	9.31015	3.49057	3.825	5.02186	3.6052	4.15793	3.31581	4.4579	4.42713
CEP290	1	complement(42803231..42852341)	ENSGALG00000011177	91	81	119	208	125	100	116	246	6.07549	6.38813	7.61132	13.0417	7.79275	8.78016	9.38992	10.7773	0.467318	0.47281	0.705083	1.25752	0.597753	0.659272	0.870479	0.98739	0.242914	0.245615	0.342153	0.573464	0.296789	0.335333	0.401129	0.46952
gene:ENSGALG00000033106	1	42864751..42878912	ENSGALG00000033106	27	32	57	84	51	28	43	118	1.80262	2.52371	3.64576	5.26684	3.17944	2.45845	3.48075	5.1696	0.885307	1.19264	2.15639	3.24258	1.55719	1.17864	2.06029	3.02409	0.460186	0.619553	1.04642	1.47871	0.773157	0.599506	0.949411	1.438
gene:ENSGALG00000011198	1	42883502..42889250	ENSGALG00000011198	111	94	167	199	193	100	157	304	7.41077	7.41339	10.6814	12.4774	12.032	8.78016	12.7088	13.3183	3.55612	3.42304	6.17294	7.50565	5.75773	4.11289	7.34992	7.61219	1.84849	1.7782	2.99552	3.42278	2.85876	2.09198	3.38695	3.61972
KITLG	1	complement(42981399..43032887)	ENSGALG00000011206	13	5	34	21	2	19	22	39	0.867928	0.394329	2.17466	1.31671	0.124684	1.66823	1.78085	1.7086	0.352823	0.154246	1.06467	0.670988	0.0505457	0.662005	0.872501	0.827296	0.183399	0.0801276	0.516649	0.305989	0.0250964	0.336723	0.402061	0.393393
DUSP6	1	complement(43288467..43292808)	ENSGALG00000011207	953	507	658	754	633	463	761	981	63.6258	39.985	42.0861	47.2762	39.4625	40.6522	61.6011	42.9778	15.9358	9.63648	12.6949	14.8434	9.85653	9.93927	18.5949	12.8213	8.28348	5.00595	6.1604	6.76899	4.89385	5.05552	8.56881	6.09673
POC1B	1	complement(43326703..43370334)	ENSGALG00000035493	318	247	366	296	374	222	312	495	21.2308	19.4799	23.4096	18.5593	23.3159	19.492	25.2557	21.686	3.8907	3.43501	5.16659	4.26358	4.26101	3.48696	5.57808	4.73356	2.0224	1.78442	2.50717	1.94431	2.11563	1.77361	2.57046	2.25089
ATP2B1	1	complement(43392905..43455189)	ENSGALG00000030550	657	555	798	700	855	544	797	1131	43.8637	43.7705	51.0406	43.8903	53.3024	47.7641	64.5152	49.5493	4.71184	4.52427	6.60314	5.91024	5.70994	5.00862	8.35244	6.33972	2.44923	2.35026	3.20428	2.69523	2.83503	2.54759	3.84892	3.01464
EPYC	1	complement(43925156..43947733)	ENSGALG00000011269	3	3	3	9	3	2	5	9	0.200291	0.236597	0.191882	0.564304	0.187026	0.175603	0.404738	0.394291	0.0726248	0.0825498	0.083793	0.256501	0.0676279	0.0621567	0.176874	0.17029	0.0377507	0.0428829	0.0406619	0.116971	0.0335778	0.0316154	0.081506	0.0809756
KERA	1	complement(43969658..43979925)	ENSGALG00000011270	0	0	0	1	0	0	0	0	0	0	0	0.0627005	0	0	0	0	0	0	0	0.0171595	0	0	0	0	0	0	0	0.0078252	0	0	0	0
LUM	1	complement(43987396..43999595)	ENSGALG00000011271	737	424	615	1521	358	499	557	1051	49.2048	33.4391	39.3358	95.3674	22.3184	43.813	45.0878	46.0445	13.6291	8.91246	13.122	33.114	6.16488	11.8466	15.0517	15.191	7.08449	4.62984	6.36765	15.1009	3.06092	6.02569	6.93605	7.22357
DCN	1	complement(44019260..44058954)	ENSGALG00000011274	8135	6484	8559	7417	6983	5149	6816	10101	543.122	511.366	547.439	465.049	435.334	452.091	551.739	442.526	131.214	118.876	159.282	140.842	104.883	106.62	160.65	127.341	68.2055	61.7538	77.2943	64.2277	52.0752	54.2313	74.0299	60.5528
gene:ENSGALG00000038077	1	44357761..44365326	ENSGALG00000038077	0	0	0	0	0	0	0	0	0	0	0	0	0	0	0	0	0	0	0	0	0	0	0	0	0	0	0	0	0	0	0	0
BTG1	1	complement(44398383..44401046)	ENSGALG00000011276	7886	7102	7999	8795	10088	6488	7264	14011	526.498	560.105	511.621	551.451	628.906	569.657	588.003	613.824	199.432	204.15	233.398	261.852	237.566	210.641	268.438	276.943	103.666	106.052	113.26	119.412	117.953	107.141	123.7	131.691
PLEKHG7	1	44602930..44615820	ENSGALG00000011277	2	0	0	3	0	0	0	0	0.133527	0	0	0.188101	0	0	0	0	0.0934326	0	0	0.164995	0	0	0	0	0.0485667	0	0	0.0752423	0	0	0	0
EEA1	1	complement(44624066..44689535)	ENSGALG00000011280	401	458	611	799	764	591	699	1153	26.7722	36.1205	39.08	50.0977	47.6293	51.8908	56.5824	50.5131	3.86026	5.01151	6.78635	9.05526	6.84867	7.30388	9.83285	8.67529	2.00658	2.60337	3.29319	4.12944	3.40042	3.71505	4.53112	4.12524
gene:ENSGALG00000011285	1	44817183..44837191	ENSGALG00000011285	398	277	320	408	388	282	244	474	26.5719	21.8458	20.4674	25.5818	24.1887	24.7601	19.7512	20.766	17.7804	14.0659	16.4942	21.4585	16.141	16.1734	15.9286	16.5508	9.24232	7.30696	8.00407	9.78567	8.01414	8.22645	7.34013	7.87018
UBE2N	1	complement(44841386..44860420)	ENSGALG00000030515	1688	1287	1447	1451	1606	1140	1034	2176	112.697	101.5	92.5511	90.9784	100.121	100.094	83.6998	95.3309	16.7182	14.4886	16.5352	16.9187	14.8117	14.4949	14.9647	16.8446	8.69021	7.52654	8.02397	7.71539	7.35412	7.37272	6.89595	8.00986
MRPL42	1	44870332..44877527	ENSGALG00000011293	468	390	470	428	503	326	251	554	31.2454	30.7577	30.0615	26.8358	31.358	28.6233	20.3179	24.2708	28.4635	26.9611	32.9809	30.6455	28.4872	25.4538	22.3072	26.335	14.7954	14.0057	16.0045	13.9752	14.1442	12.9469	10.2795	12.5227
SOCS2	1	44892184..44894286	ENSGALG00000011295	354	363	527	527	174	126	429	2815	23.6343	28.6283	33.7073	33.0432	10.8475	11.063	34.7265	123.326	9.93584	11.5808	17.0661	17.4138	4.54769	4.5401	17.595	61.7536	5.16469	6.01598	8.28161	7.94116	2.25797	2.30928	8.10801	29.3648
CRADD	1	44903758..44979576	ENSGALG00000011297	580	432	547	444	555	395	403	655	38.7229	34.07	34.9865	27.839	34.5998	34.6816	32.6219	28.6957	8.32921	7.05164	9.06328	7.50655	7.4218	7.28227	8.45689	7.3519	4.32956	3.66318	4.39811	3.42319	3.68499	3.70406	3.89705	3.49595
PLXNC1	1	45063944..45130477	ENSGALG00000011309	146	117	256	220	186	145	270	279	9.7475	9.2273	16.3739	13.7941	11.5956	12.7312	21.8559	12.223	1.36778	1.24589	2.7671	2.42642	1.62262	1.74391	3.6962	2.04291	0.710976	0.647212	1.34278	1.10651	0.805642	0.887024	1.70326	0.971436
CEP83	1	complement(45134394..45152813)	ENSGALG00000019336	69	63	61	72	72	64	43	100	4.60669	4.96855	3.9016	4.51443	4.48862	5.6193	3.48075	4.38102	1.34235	1.39311	1.3692	1.64903	1.30433	1.59841	1.2224	1.52054	0.697757	0.723693	0.664428	0.752004	0.647612	0.813018	0.5633	0.723041
gene:ENSGALG00000011320	1	complement(45165477..45169947)	ENSGALG00000011320	24	30	15	58	39	31	32	179	1.60233	2.36597	0.95941	3.63663	2.43134	2.72185	2.59032	7.84202	0.701331	0.996469	0.505738	1.99536	1.06125	1.16297	1.36644	4.08834	0.364555	0.517645	0.245418	0.909939	0.526919	0.591533	0.629677	1.94407
SNAPC3	1	45242011..45243420	ENSGALG00000011323	380	352	360	315	376	316	240	574	25.3702	27.7608	23.0258	19.7506	23.4406	27.7453	19.4274	25.147	11.2934	11.8909	12.3443	11.0213	10.4057	12.0565	10.4228	13.3333	5.87037	6.17708	5.99028	5.02603	5.16651	6.13245	4.80296	6.34018
NDUFA12	1	complement(45308443..45315930)	ENSGALG00000011325	1833	1816	1419	1178	1904	1636	980	2011	122.378	143.22	90.7602	73.8612	118.699	143.643	79.3287	88.1022	134.285	151.221	119.942	101.6	129.889	153.866	104.911	115.149	69.8019	78.556	58.2037	46.3322	64.491	78.2624	48.3445	54.7551
NR2C1	1	complement(45324344..45368430)	ENSGALG00000011327	300	253	324	355	372	243	291	414	20.0291	19.9531	20.7233	22.2587	23.1912	21.3358	23.5558	18.1374	6.17454	5.91881	7.69397	8.60188	7.12963	6.42071	8.75197	6.65988	3.20955	3.0747	3.73363	3.92269	3.53992	3.26584	4.03303	3.16688
FGD6	1	complement(45374215..45438791)	ENSGALG00000011342	69	71	97	144	107	90	115	184	4.60669	5.59947	6.20419	9.02887	6.6706	7.90215	9.30898	8.06107	0.672109	0.786103	1.09015	1.65133	0.970543	1.12545	1.63688	1.40085	0.349365	0.408364	0.529012	0.753053	0.481883	0.572451	0.7543	0.666126
VEZT	1	45439075..45485296	ENSGALG00000011357	304	228	302	432	361	283	282	536	20.2962	17.9814	19.3161	27.0866	22.5055	24.8479	22.8272	23.4822	4.97422	4.2405	5.70139	8.3218	5.50046	5.94472	6.74264	6.85486	2.58562	2.20285	2.76669	3.79496	2.73103	3.02373	3.10711	3.2596
METAP2	1	45535393..45550173	ENSGALG00000011377	1345	1101	1444	1119	1347	999	1002	1832	89.7971	86.8313	92.3592	70.1618	83.9747	87.7138	81.1095	80.2602	29.1425	27.1158	36.0989	28.5441	27.1777	27.7884	31.725	31.0251	15.1484	14.0861	17.5176	13.0169	13.494	14.1343	14.6193	14.7529
USP44	1	complement(45554763..45566132)	ENSGALG00000011400	393	315	536	842	780	337	562	1068	26.2381	24.8427	34.2829	52.7938	48.6268	29.5891	45.4926	46.7892	7.67761	6.9948	12.0815	19.3655	14.1896	8.45196	16.0435	16.3075	3.99086	3.63365	5.86275	8.83117	7.04524	4.29901	7.39309	7.75448
NTN4	1	complement(45599391..45634244)	ENSGALG00000011406	5	7	17	26	16	11	22	28	0.333818	0.552061	1.08733	1.63021	0.997472	0.965818	1.78085	1.22668	0.111212	0.176974	0.436266	0.680825	0.331391	0.314099	0.715044	0.486767	0.0578083	0.0919341	0.211705	0.310474	0.164538	0.159764	0.329502	0.231465
SNRPF	1	45665312..45666829	ENSGALG00000011409	762	560	555	442	571	497	332	705	50.8739	44.1649	35.4982	27.7136	35.5973	43.6374	26.8746	30.8862	52.6918	44.0157	44.2796	35.9826	36.7676	44.1203	33.5472	38.1031	27.3894	22.8652	21.4874	16.409	18.2554	22.4414	15.459	18.1186
AMDHD1	1	45669441..45677498	ENSGALG00000011414	4665	4741	4312	3091	5373	3849	2726	6847	311.453	373.903	275.798	193.807	334.964	337.948	220.663	299.968	117.408	135.627	125.213	91.5857	125.923	124.362	100.254	134.688	61.0293	70.4556	60.7615	41.7655	62.5217	63.2557	46.1985	64.0464
HAL	1	complement(45679241..45691863)	ENSGALG00000011421	2457	3261	2584	1662	2541	2247	1833	5695	164.038	257.181	165.274	104.208	158.411	197.29	148.377	249.499	45.964	69.3417	55.7735	36.6038	44.2648	53.9647	50.1078	83.2701	23.8923	36.0216	27.065	16.6923	21.9778	27.4487	23.0904	39.5963
LTA4H	1	complement(45694933..45718500)	ENSGALG00000033709	1773	1760	1724	1657	1887	1346	1713	2566	118.372	138.804	110.268	103.895	117.639	118.181	138.663	112.417	10.1818	11.4884	11.4229	11.2027	10.0909	9.92328	14.3749	11.5174	5.29255	5.96799	5.54315	5.10871	5.01021	5.04739	6.62414	5.47673
ELK3	1	45759156..45793336	ENSGALG00000043701	336	231	328	325	265	263	311	573	22.4326	18.218	20.9791	20.3777	16.5206	23.0918	25.1747	25.1032	4.76639	3.72472	5.36842	5.4277	3.50056	4.78961	6.44675	6.35313	2.47759	1.93491	2.60512	2.47518	1.73806	2.43619	2.97075	3.02102
CDK17	1	complement(45800053..45837648)	ENSGALG00000011456	134	143	233	265	226	155	216	370	8.94633	11.2778	14.9028	16.6156	14.0893	13.6093	17.4847	16.2098	4.04263	4.90372	8.1103	9.4121	6.34904	6.00322	9.52231	8.72455	2.10137	2.54738	3.93566	4.29217	3.15235	3.05348	4.38802	4.14867
gene:ENSGALG00000011459	1	45924074..45955569	ENSGALG00000011459	0	0	0	1	0	0	0	0	0	0	0	0.0627005	0	0	0	0	0	0	0	0.0218387	0	0	0	0	0	0	0	0.00995903	0	0	0	0
gene:ENSGALG00000030853	1	45981253..46014031	ENSGALG00000030853	3	2	9	7	5	5	4	13	0.200291	0.157732	0.575646	0.438903	0.31171	0.439008	0.32379	0.569532	0.0348914	0.0264398	0.120771	0.0958466	0.0541511	0.0746553	0.0679808	0.118174	0.0181367	0.0137349	0.058606	0.0437086	0.0268865	0.0379727	0.0313265	0.0561937
NEDD1	1	46033709..46057310	ENSGALG00000031699	573	482	609	567	572	404	496	790	38.2556	38.0133	38.952	35.5512	35.6596	35.4719	40.15	34.61	5.39095	5.15452	6.61075	6.28023	5.01127	4.87962	6.81902	5.80926	2.80224	2.67767	3.20797	2.86395	2.48814	2.48197	3.1423	2.76239
TMPO	1	46669671..46691839	ENSGALG00000011504	839	656	846	771	947	591	762	1227	56.0147	51.736	54.1107	48.3421	59.0379	51.8908	61.6821	53.7551	11.6765	10.3773	13.5845	12.6324	12.2727	10.5592	15.4965	13.3468	6.06949	5.39079	6.5921	5.76072	6.09351	5.37085	7.14103	6.34662
SLC25A3	1	46695844..46704277	ENSGALG00000011514	13005	10383	10630	8960	13864	8583	7080	15873	868.262	818.864	679.902	561.796	864.31	753.601	573.109	695.399	294.418	267.183	277.658	238.806	292.27	249.452	234.217	280.864	153.04	138.796	134.738	108.902	145.114	126.882	107.93	133.555
IKBIP	1	complement(46712027..46717483)	ENSGALG00000026284	92	71	98	97	63	82	59	112	6.14226	5.59947	6.26815	6.08195	3.92755	7.19973	4.77591	4.90674	3.637	3.19039	4.46996	4.51449	2.31919	4.16162	3.40829	3.46063	1.89053	1.65734	2.16912	2.05873	1.1515	2.11677	1.57059	1.64559
APAF1	1	46718811..46744193	ENSGALG00000011531	146	118	228	242	223	138	222	460	9.7475	9.30617	14.583	15.1735	13.9023	12.1166	17.9704	20.1527	1.61768	1.48611	2.91472	3.15672	2.30083	1.96296	3.59436	3.98364	0.840876	0.772005	1.41442	1.43955	1.14238	0.998444	1.65633	1.89428
ANKS1B	1	complement(46756368..47168639)	ENSGALG00000011549	23	8	13	21	3	19	16	26	1.53556	0.630927	0.831489	1.31671	0.187026	1.66823	1.29516	1.13906	0.168174	0.0664892	0.109672	0.180772	0.0204264	0.178352	0.170954	0.148589	0.0874175	0.0345398	0.0532202	0.082437	0.0101419	0.0907171	0.0787782	0.0706565
ACTR6	1	47183349..47267032	ENSGALG00000040976	826	717	806	617	678	512	479	1014	55.1468	56.5468	51.5523	38.6862	42.2679	44.9544	38.7739	44.4235	14.6047	14.41	16.4426	12.8434	11.1631	11.6219	12.3759	14.0131	7.59159	7.48567	7.97904	5.85693	5.54255	5.91136	5.70301	6.66344
UHRF1BP1L	1	complement(47186191..47253542)	ENSGALG00000011557	576	625	976	967	801	508	741	1075	38.4559	49.2911	62.4256	60.6314	49.936	44.6032	59.9822	47.0959	3.97056	4.89711	7.76249	7.84761	5.14164	4.49559	7.46409	5.79188	2.06391	2.54394	3.76688	3.57872	2.55287	2.28664	3.43956	2.75413
SCYL2	1	47268108..47299064	ENSGALG00000011569	535	484	628	691	702	498	587	1065	35.7186	38.1711	40.1673	43.326	43.7641	43.7252	47.5162	46.6578	5.2676	5.41671	7.13414	8.00976	6.43631	6.29481	8.44554	8.1958	2.73812	2.81387	3.46196	3.65266	3.19568	3.2018	3.89182	3.89724
SLC17A8	1	47308619..47334316	ENSGALG00000041122	12	7	16	9	7	7	12	10	0.801164	0.552061	1.02337	0.564304	0.436394	0.614611	0.971371	0.438102	0.269772	0.178873	0.415009	0.238199	0.146539	0.202026	0.394209	0.17571	0.140228	0.0929206	0.20139	0.108625	0.0727579	0.102759	0.181657	0.0835532
NR1H4	1	47358279..47391069	ENSGALG00000011594	3681	2271	2687	2577	2644	1791	2295	2733	245.757	179.104	171.862	161.579	164.832	157.253	185.775	119.733	84.0603	58.9485	70.797	69.2821	56.2247	52.5066	76.5839	48.7806	43.6949	30.6225	34.3554	31.5945	27.916	26.707	35.2909	23.196
GAS2L3	1	47393195..47407557	ENSGALG00000028373	41	51	36	35	68	27	20	44	2.73731	4.02216	2.30258	2.19452	4.23926	2.37064	1.61895	1.92765	0.595317	0.841716	0.6031	0.598294	0.919421	0.503294	0.42435	0.499344	0.309449	0.437254	0.292664	0.272838	0.4565	0.255996	0.195547	0.237446
ANO4	1	47513533..47631233	ENSGALG00000011614	0	2	1	4	5	1	2	4	0	0.157732	0.0639607	0.250802	0.31171	0.0878016	0.161895	0.175241	0	0.0329742	0.0167354	0.0683054	0.0675342	0.0186212	0.042391	0.0453478	0	0.0171294	0.00812113	0.0311491	0.0335313	0.0094715	0.0195344	0.0215636
SLC5A8	1	complement(47637919..47660352)	ENSGALG00000011633	3	9	9	6	0	5	5	3	0.200291	0.709792	0.575646	0.376203	0	0.439008	0.404738	0.13143	0.0689219	0.235022	0.238562	0.162282	0	0.147469	0.167856	0.0538691	0.0358259	0.122089	0.115766	0.0740048	0	0.0750086	0.0773503	0.0256156
UTP20	1	47672512..47732097	ENSGALG00000011643	561	576	750	911	903	465	512	858	37.4544	45.4267	47.9705	57.1201	56.2948	40.8278	41.4452	37.5891	2.79663	3.26381	4.31375	5.34653	4.19179	2.9759	3.72968	3.34304	1.4537	1.69548	2.09332	2.43816	2.08126	1.51366	1.71869	1.58967
ARL1	1	complement(47732183..47737782)	ENSGALG00000011651	2473	2398	2562	2208	2288	1973	1469	3371	165.107	189.12	163.867	138.443	142.639	173.233	118.912	147.684	65.4642	72.1539	78.2495	68.8115	56.3997	67.0503	56.824	69.7463	34.0286	37.4824	37.9719	31.3799	28.0029	34.1045	26.1853	33.1655
gene:ENSGALG00000011662	1	complement(47737682..47784522)	ENSGALG00000011662	1033	955	1129	1459	1537	974	1290	1726	68.9669	75.3169	72.2116	91.48	95.8197	85.5188	104.422	75.6163	5.47803	5.75649	6.90781	9.1088	7.58994	6.63096	9.99639	7.15397	2.8475	2.99038	3.35213	4.15386	3.76847	3.37278	4.60648	3.40183
CNOT4	1	47800013..47869940	ENSGALG00000011682	259	220	274	306	308	202	241	466	17.2918	17.3505	17.5252	19.1863	19.2013	17.7359	19.5084	20.4155	4.36751	4.21685	5.33099	6.07488	4.83644	4.373	5.93856	6.14191	2.27025	2.19056	2.58695	2.77031	2.40133	2.22429	2.73657	2.92058
gene:ENSGALG00000011717	1	47884753..47909098	ENSGALG00000011717	7	3	6	24	5	6	13	23	0.467346	0.236597	0.383764	1.50481	0.31171	0.52681	1.05232	1.00763	0.139416	0.0679152	0.137876	0.562741	0.0927312	0.153412	0.378345	0.358035	0.0724691	0.0352805	0.0669067	0.256625	0.0460418	0.0780318	0.174347	0.170252
STRA8	1	complement(47914186..47925075)	ENSGALG00000011722	2	0	1	2	1	0	0	1	0.133527	0	0.0639607	0.125401	0.062342	0	0	0.0438102	0.10582	0	0.0610461	0.12458	0.0492693	0	0	0.0413541	0.0550054	0	0.0296237	0.0568117	0.0244626	0	0	0.0196645
WDR91	1	47929076..47944077	ENSGALG00000011724	540	425	612	601	604	450	499	927	36.0524	33.518	39.1439	37.683	37.6546	39.5107	40.3929	40.612	7.56298	6.7658	9.88948	9.90959	7.87729	8.09106	10.2124	10.1476	3.93127	3.51469	4.79903	4.51904	3.91114	4.11545	4.70604	4.82533
AGBL3	1	complement(47965222..47968879)	ENSGALG00000011727	0	0	1	0	0	0	0	1	0	0	0.0639607	0	0	0	0	0.0438102	0	0	0.0399905	0	0	0	0	0.0270905	0	0	0.0194061	0	0	0	0	0.012882
PDE6H	1	complement(47994367..48000190)	ENSGALG00000025735	0	0	0	0	0	0	0	2	0	0	0	0	0	0	0	0.0876203	0	0	0	0	0	0	0	0.124534	0	0	0	0	0	0	0	0.0592179
ARHGDIB	1	48011198..48019515	ENSGALG00000011738	877	577	790	580	718	447	596	837	58.5517	45.5056	50.5289	36.3663	44.7616	39.2473	48.2448	36.6691	23.8329	17.8231	24.77	18.5561	18.1694	15.5947	23.6675	17.7781	12.3884	9.25872	12.0201	8.46208	9.02128	7.93212	10.9063	8.45376
gene:ENSGALG00000011739	1	48020010..48038612	ENSGALG00000011739	0	0	0	0	0	0	0	0	0	0	0	0	0	0	0	0	0	0	0	0	0	0	0	0	0	0	0	0	0	0	0	0
MGP	1	48052894..48058138	ENSGALG00000011740	638	690	586	660	130	558	443	1287	42.5952	54.4174	37.481	41.3823	8.10446	48.9933	35.8598	56.3837	39.0293	47.9789	41.3609	47.5331	7.4055	43.8226	39.6008	61.5363	20.2876	24.924	20.0711	21.6764	3.67689	22.29	18.2486	29.2615
OC3	1	48061738..48067659	ENSGALG00000028560	18	100	16	29	2	27	29	52	1.20175	7.88658	1.02337	1.81831	0.124684	2.37064	2.34748	2.27813	0.77761	4.91044	0.797502	1.47492	0.0804563	1.49743	1.8307	1.7558	0.404205	2.55087	0.387001	0.672604	0.0399472	0.761655	0.843612	0.834912
ART4	1	48069970..48074563	ENSGALG00000011742	0	0	0	0	0	0	1	2	0	0	0	0	0	0	0.0809476	0.0876203	0	0	0	0	0	0	0.0207011	0.022145	0	0	0	0	0	0	0.00953934	0.0105303
SMCO3	1	48076790..48077467	ENSGALG00000011743	0	0	0	0	0	0	0	1	0	0	0	0	0	0	0	0.0438102	0	0	0	0	0	0	0	0.0483074	0	0	0	0	0	0	0	0.022971
gene:ENSGALG00000011745	1	48081434..48091448	ENSGALG00000011745	1116	984	1112	1103	1161	872	851	1653	74.5083	77.604	71.1243	69.1586	72.3791	76.563	68.8864	72.4182	11.212	11.2369	12.8899	13.046	10.8616	11.2469	12.4934	12.98	5.82807	5.83733	6.25502	5.94934	5.39287	5.72061	5.75713	6.17222
gene:ENSGALG00000039794	1	complement(48091388..48092200)	ENSGALG00000039794	0	0	0	0	0	0	0	0	0	0	0	0	0	0	0	0	0	0	0	0	0	0	0	0	0	0	0	0	0	0	0	0
gene:ENSGALG00000011747	1	48093690..48094445	ENSGALG00000011747	81	45	46	36	56	37	50	47	5.40786	3.54896	2.94219	2.25722	3.49115	3.24866	4.04738	2.05908	4.48977	2.83519	2.94184	2.34922	2.89047	2.6329	4.04985	2.0362	2.3338	1.47282	1.42758	1.07131	1.43514	1.3392	1.86623	0.968244
HIST1H2B7	1	complement(48095494..48095874)	ENSGALG00000039722	27	24	28	7	21	17	15	15	1.80262	1.89278	1.7909	0.438903	1.30918	1.49263	1.21421	0.657152	2.96961	3.00039	3.55317	0.906392	2.15078	2.40037	2.41078	1.28947	1.54362	1.55864	1.72424	0.413339	1.06788	1.22093	1.11092	0.613162
gene:ENSGALG00000033191	1	complement(48099109..48099504)	ENSGALG00000033191	0	0	0	0	0	0	0	0	0	0	0	0	0	0	0	0	0	0	0	0	0	0	0	0	0	0	0	0	0	0	0	0
gene:ENSGALG00000032272	1	48099163..48099621	ENSGALG00000032272	242	177	149	99	301	236	157	228	16.1568	13.9593	9.53014	6.20735	18.7649	20.7212	12.7088	9.98872	22.0935	18.3676	15.6948	10.6406	25.5891	27.6601	20.9449	16.2692	11.4843	9.54158	7.61618	4.85239	12.7052	14.0691	9.6517	7.73626
gene:ENSGALG00000043062	1	complement(48100497..48100907)	ENSGALG00000043062	483	374	296	278	338	328	248	427	32.2469	29.4958	18.9324	17.4307	21.0716	28.7989	20.075	18.7069	49.2455	43.3433	34.8204	33.3692	32.0905	42.9326	36.9488	34.0275	25.598	22.5159	16.8972	15.2173	15.9332	21.8373	17.0265	16.1806
gene:ENSGALG00000040303	1	48101741..48102151	ENSGALG00000040303	0	0	0	0	0	0	0	0	0	0	0	0	0	0	0	0	0	0	0	0	0	0	0	0	0	0	0	0	0	0	0	0
HIST1H46L2	1	complement(48102824..48103259)	ENSGALG00000035445	0	0	0	0	0	1	0	0	0	0	0	0	0	0.0878016	0	0	0	0	0	0	0	0.123387	0	0	0	0	0	0	0	0.0627595	0	0
gene:ENSGALG00000036483	1	48102939..48103334	ENSGALG00000036483	65	47	45	26	11	23	3	46	4.33964	3.70669	2.87823	1.63021	0.685762	2.01944	0.242843	2.01527	6.87827	5.6532	5.49415	3.23908	1.08392	3.12455	0.463892	3.80458	3.57535	2.93672	2.66613	1.47711	0.538178	1.58927	0.213768	1.80914
gene:ENSGALG00000030658	1	48110522..48111180	ENSGALG00000030658	0	0	0	0	0	0	0	0	0	0	0	0	0	0	0	0	0	0	0	0	0	0	0	0	0	0	0	0	0	0	0	0
H2A-VII_1	1	complement(48110553..48110996)	ENSGALG00000031571	0	3	5	0	0	0	0	0	0	0.236597	0.319803	0	0	0	0	0	0	0.321833	0.544466	0	0	0	0	0	0	0.167185	0.264211	0	0	0	0	0
HIST1H2B8	1	48111297..48111790	ENSGALG00000030567	48	46	39	31	46	44	40	90	3.20466	3.62783	2.49447	1.94371	2.86773	3.86327	3.2379	3.94291	4.07169	4.4353	3.81699	3.09583	3.63356	4.7916	4.9582	5.96704	2.11648	2.30404	1.85226	1.41178	1.80409	2.4372	2.28481	2.83743
HIST2H3L	1	48112892..48113390	ENSGALG00000038969	213	121	174	151	182	80	114	197	14.2207	9.54276	11.1292	9.46777	11.3462	7.02413	9.22803	8.6306	17.8871	11.5499	16.859	14.9286	14.2322	8.6247	13.9893	12.9303	9.29779	5.99991	8.18112	6.80785	7.06641	4.38688	6.44646	6.14858
gene:ENSGALG00000038516	1	complement(48119159..48119554)	ENSGALG00000038516	0	0	0	0	0	0	0	0	0	0	0	0	0	0	0	0	0	0	0	0	0	0	0	0	0	0	0	0	0	0	0	0
HIST2H4B_1	1	48119243..48119554	ENSGALG00000032198	0	0	0	0	0	0	17	0	0	0	0	0	0	0	1.37611	0	0	0	0	0	0	0	3.33645	0	0	0	0	0	0	0	1.53749	0
gene:ENSGALG00000036908	1	complement(48119794..48120174)	ENSGALG00000036908	1	3	1	0	2	0	0	1	0.0667637	0.236597	0.0639607	0	0.124684	0	0	0.0438102	0.109986	0.375049	0.126899	0	0.204836	0	0	0.0859644	0.057171	0.19483	0.0615799	0	0.101703	0	0	0.0408775
HIST1H46	1	complement(48120560..48121074)	ENSGALG00000037322	492	362	242	219	314	310	158	396	32.8477	28.5494	15.4785	13.7314	19.5754	27.2185	12.7897	17.3488	40.0331	33.4806	22.7191	20.9788	23.7916	32.3824	18.7863	25.1844	20.8094	17.3925	11.0248	9.56688	11.8127	16.471	8.65698	11.9756
gene:ENSGALG00000043525	1	48120731..48121126	ENSGALG00000043525	0	0	0	0	0	0	0	0	0	0	0	0	0	0	0	0	0	0	0	0	0	0	0	0	0	0	0	0	0	0	0	0
H2AFJ	1	complement(48125079..48125942)	ENSGALG00000038343	59	31	45	43	66	34	33	50	3.93906	2.44484	2.87823	2.69612	4.11457	2.98526	2.67127	2.19051	2.86154	1.70899	2.51815	2.45526	2.98079	2.117	2.33879	1.8954	1.48744	0.887785	1.22198	1.11966	1.47999	1.07679	1.07775	0.901291
gene:ENSGALG00000037934	1	48126213..48126593	ENSGALG00000037934	30	31	0	10	24	26	4	21	2.00291	2.44484	0	0.627005	1.49621	2.28284	0.32379	0.920013	3.29957	3.87551	0	1.29485	2.45803	3.67116	0.642874	1.80525	1.71513	2.01324	0	0.590484	1.22043	1.8673	0.296245	0.858427
HIST1H110	1	complement(48127672..48128582)	ENSGALG00000031159	233	182	199	121	189	191	163	256	15.5559	14.3536	12.7282	7.58676	11.7826	16.7701	13.1945	11.2154	10.7176	9.51579	10.5613	6.55254	8.09553	11.279	10.9562	9.20376	5.57107	4.94325	5.12506	2.98814	4.0195	5.73695	5.04877	4.37654
gene:ENSGALG00000034321	1	complement(48140149..48140520)	ENSGALG00000034321	25	5	12	23	147	6	35	6	1.66909	0.394329	0.767528	1.44211	9.16428	0.52681	2.83317	0.262861	2.81616	0.640205	1.55963	3.0502	15.4197	0.867687	5.76124	0.528265	1.46385	0.332573	0.756837	1.39097	7.65601	0.441341	2.65486	0.251199
HIST1H4I	1	48140209..48140520	ENSGALG00000041398	0	0	0	0	0	0	0	0	0	0	0	0	0	0	0	0	0	0	0	0	0	0	0	0	0	0	0	0	0	0	0	0
gene:ENSGALG00000035244	1	48141763..48142963	ENSGALG00000035244	6	6	2	3	7	3	7	9	0.400582	0.473195	0.127921	0.188101	0.436394	0.263405	0.566633	0.394291	0.209348	0.237958	0.0805138	0.123231	0.227435	0.134379	0.356899	0.245439	0.10882	0.123614	0.0390707	0.0561968	0.112923	0.0683509	0.164464	0.11671
gene:ENSGALG00000037930	1	complement(48145393..48145803)	ENSGALG00000037930	0	0	0	0	0	0	0	0	0	0	0	0	0	0	0	0	0	0	0	0	0	0	0	0	0	0	0	0	0	0	0	0
HIST2H4B_2	1	complement(48146441..48147882)	ENSGALG00000032933	108	57	46	57	95	58	39	101	7.21048	4.49535	2.94219	3.57393	5.92249	5.09249	3.15696	4.42483	3.13848	1.88279	1.54233	1.95008	2.57075	2.1638	1.65611	2.29403	1.6314	0.978068	0.748439	0.889289	1.2764	1.1006	0.763161	1.09085
gene:ENSGALG00000042650	1	48147541..48147930	ENSGALG00000042650	0	0	0	0	9	0	28	0	0	0	0	0	0.561078	0	2.26653	0	0	0	0	0	0.900491	0	4.39627	0	0	0	0	0	0.447101	0	2.02586	0
HIST1H103	1	complement(48153696..48154408)	ENSGALG00000037167	11	2	6	3	3	3	3	1	0.7344	0.157732	0.383764	0.188101	0.187026	0.263405	0.242843	0.0438102	0.646493	0.133608	0.40686	0.207575	0.164185	0.226353	0.257645	0.0459361	0.33605	0.0694065	0.197436	0.0946597	0.0815192	0.115132	0.118727	0.0218434
HIST4H4	1	48160103..48160539	ENSGALG00000042491	69	40	44	28	23	69	10	78	4.60669	3.15463	2.81427	1.75561	1.43387	6.05831	0.809476	3.41719	6.6165	4.35984	4.86805	3.16096	2.05375	8.4942	1.40123	5.84597	3.43929	2.26484	2.3623	1.44148	1.01971	4.3205	0.645707	2.77985
gene:ENSGALG00000039351	1	48161388..48162158	ENSGALG00000039351	28	32	18	17	14	20	11	30	1.86938	2.52371	1.15129	1.06591	0.872788	1.75603	0.890424	1.3143	1.52182	1.97691	1.12876	1.08777	0.708558	1.3955	0.873633	1.27441	0.791051	1.02696	0.547749	0.496053	0.351805	0.709809	0.402583	0.606004
H2A-VII_2	1	complement(48161484..48161873)	ENSGALG00000029941	0	1	0	11	13	0	0	11	0	0.0788658	0	0.689705	0.810446	0	0	0.481912	0	0.122131	0	1.39146	1.30071	0	0	0.923787	0	0.0634447	0	0.634544	0.645813	0	0	0.439275
HIST2H3C	1	complement(48162556..48163154)	ENSGALG00000030424	4	0	6	1	2	1	3	6	0.267055	0	0.383764	0.0627005	0.124684	0.0878016	0.242843	0.262861	0.27983	0	0.484293	0.0823599	0.130288	0.0898107	0.30668	0.328071	0.145457	0	0.235011	0.0375584	0.0646891	0.0456814	0.141322	0.156003
gene:ENSGALG00000046198	1	complement(48163227..48163920)	ENSGALG00000046198	1	0	0	0	0	0	0	1	0.0667637	0	0	0	0	0	0	0.0438102	0.0603812	0	0	0	0	0	0	0.0471937	0.0313864	0	0	0	0	0	0	0.0224414
H2A-VII_3	1	48164309..48164698	ENSGALG00000035715	0	1	0	1	0	0	0	0	0	0.0788658	0	0.0627005	0	0	0	0	0	0.122131	0	0.126496	0	0	0	0	0	0.0634447	0	0.0576858	0	0	0	0
HIST1H4B	1	complement(48165722..48166033)	ENSGALG00000025786	0	0	0	0	0	0	3	0	0	0	0	0	0	0	0.242843	0	0	0	0	0	0	0	0.588786	0	0	0	0	0	0	0	0.271321	0
HIST1H101	1	48175690..48176349	ENSGALG00000031874	337	393	321	304	468	246	414	679	22.4994	30.9943	20.5314	19.0609	29.1761	21.5992	33.5123	29.7471	21.3967	28.3622	23.515	22.7234	27.6696	20.0515	38.4102	33.6953	11.1221	14.7336	11.411	10.3625	13.7382	10.199	17.7	16.0227
gene:ENSGALG00000040174	1	48176561..48177760	ENSGALG00000040174	117	45	53	52	28	71	34	88	7.81135	3.54896	3.38992	3.26042	1.74558	6.23392	2.75222	3.85529	10.1508	4.43769	5.30533	5.31128	2.2621	7.90799	4.31045	5.96732	5.27642	2.30529	2.5745	2.42209	1.12315	4.02233	1.98632	2.83756
H2A-VII_4	1	complement(48177359..48177748)	ENSGALG00000028372	23	40	34	0	9	0	26	5	1.53556	3.15463	2.17466	0	0.561078	0	2.10464	0.219051	2.47129	4.88525	4.215	0	0.900491	0	4.08225	0.419903	1.28459	2.53779	2.0454	0	0.447101	0	1.88116	0.199671
gene:ENSGALG00000027571	1	48178033..48179113	ENSGALG00000027571	75	112	76	51	175	79	165	118	5.00728	8.83297	4.86101	3.19772	10.9099	6.93633	13.3564	5.1696	2.90734	4.93497	3.39916	2.32749	6.31704	3.93148	9.3465	3.5752	1.51125	2.56361	1.6495	1.0614	3.13647	1.99971	4.307	1.70006
H2A-VII_5	1	complement(48183617..48184006)	ENSGALG00000027113	0	0	0	0	0	0	0	0	0	0	0	0	0	0	0	0	0	0	0	0	0	0	0	0	0	0	0	0	0	0	0	0
gene:ENSGALG00000042263	1	48184357..48184737	ENSGALG00000042263	5	8	5	4	9	12	10	6	0.333818	0.630927	0.319803	0.250802	0.561078	1.05362	0.809476	0.262861	0.549928	1.00013	0.634495	0.517938	0.921763	1.69438	1.60718	0.515786	0.285855	0.519547	0.307899	0.236194	0.457663	0.861832	0.740614	0.245265
gene:ENSGALG00000033587	1	48193459..48195214	ENSGALG00000033587	0	1	0	0	1	0	0	0	0	0.0788658	0	0	0.062342	0	0	0	0	0.0923086	0	0	0.0756227	0	0	0	0	0.0479524	0	0	0.0375473	0	0	0
H2A-VII_6	1	complement(48193601..48194213)	ENSGALG00000032645	61	43	42	14	66	43	19	15	4.07258	3.39123	2.68635	0.877807	4.11457	3.77547	1.538	0.657152	4.16994	3.34118	3.31262	1.12671	4.20131	3.77366	1.89795	0.801446	2.16756	1.73567	1.60751	0.513808	2.08599	1.91944	0.874601	0.381101
HIST1H3H	1	48196308..48197130	ENSGALG00000027064	11	15	11	3	32	11	16	21	0.7344	1.18299	0.703567	0.188101	1.99494	0.965818	1.29516	0.920013	0.560085	0.868127	0.646214	0.179831	1.51723	0.719031	1.19045	0.835724	0.291135	0.450974	0.313586	0.0820077	0.753318	0.365729	0.548576	0.3974
gene:ENSGALG00000040004	1	complement(48197196..48197722)	ENSGALG00000040004	166	146	159	89	136	124	51	149	11.0828	11.5144	10.1697	5.58034	8.47851	10.8874	4.12833	6.52771	13.1995	13.1957	14.5871	8.33148	10.07	12.658	5.92584	9.26018	6.86117	6.85491	7.07865	3.79938	4.99984	6.43839	2.73071	4.40336
HIST1H2B5	1	complement(48199091..48199471)	ENSGALG00000027594	24	40	15	7	28	0	19	46	1.60233	3.15463	0.95941	0.438903	1.74558	0	1.538	2.01527	2.63966	5.00065	1.90349	0.906392	2.86771	0	3.05365	3.95436	1.3721	2.59773	0.923698	0.413339	1.42384	0	1.40717	1.88036
H2A-VII_7	1	48199800..48200189	ENSGALG00000027315	0	0	0	0	0	0	0	0	0	0	0	0	0	0	0	0	0	0	0	0	0	0	0	0	0	0	0	0	0	0	0	0
HIST1H111R	1	complement(48200667..48201409)	ENSGALG00000011783	0	5	0	2	3	2	4	2	0	0.394329	0	0.125401	0.187026	0.175603	0.32379	0.0876203	0	0.320533	0	0.132796	0.157556	0.144809	0.329657	0.0881627	0	0.16651	0	0.0605584	0.0782277	0.0736559	0.151911	0.0419228
APOLD1	1	48216410..48217150	ENSGALG00000011784	4	5	8	12	8	4	2	15	0.267055	0.394329	0.511685	0.752406	0.498736	0.351206	0.161895	0.657152	0.226205	0.321398	0.521982	0.798925	0.421282	0.2904	0.165273	0.663005	0.117582	0.16696	0.2533	0.364331	0.20917	0.147709	0.0761603	0.315269
DDX47	1	48224634..48233521	ENSGALG00000011794	776	793	903	726	870	554	560	1078	51.8086	62.5406	57.7565	45.5205	54.2375	48.6421	45.3307	47.2273	13.0385	15.145	17.5055	14.3609	13.6121	11.95	13.7494	14.1568	6.77745	7.86749	8.49484	6.54898	6.75851	6.07826	6.3359	6.7318
gene:ENSGALG00000011796	1	48250644..48251708	ENSGALG00000011796	206	154	229	184	285	222	333	327	13.7533	12.1453	14.647	11.5369	17.7675	19.492	26.9556	14.3259	8.10548	6.88752	10.3961	8.52336	10.4423	11.2139	19.1463	10.0564	4.21326	3.57792	5.04487	3.88688	5.1847	5.70387	8.8229	4.78197
HEBP1	1	complement(48267769..48274299)	ENSGALG00000011798	6520	6378	6196	5358	5894	6394	6673	8991	435.299	503.006	396.3	335.949	367.444	561.404	540.163	393.897	96.2372	107.007	105.519	93.1065	81.0114	121.161	143.928	103.726	50.0245	55.5877	51.2047	42.4591	40.2229	61.6273	66.3243	49.3232
gene:ENSGALG00000011799	1	complement(48276513..48283640)	ENSGALG00000011799	3	5	6	8	1	4	4	9	0.200291	0.394329	0.383764	0.501604	0.062342	0.351206	0.32379	0.394291	0.0635881	0.120463	0.146733	0.19963	0.0197376	0.108845	0.123892	0.149101	0.0330533	0.0625782	0.0712047	0.0910367	0.0097999	0.055363	0.0570913	0.0708998
FAM234B	1	48289208..48311026	ENSGALG00000011800	2177	1420	1856	2374	2424	1801	2011	2513	145.345	111.989	118.711	148.851	151.117	158.131	162.786	110.095	22.6031	16.7583	22.2336	29.0183	23.436	24.0059	30.5107	20.3932	11.7492	8.70556	10.7892	13.2331	11.6362	12.2104	14.0598	9.69729
GSG1	1	complement(48311863..48318536)	ENSGALG00000011802	0	0	1	0	0	0	0	0	0	0	0.0639607	0	0	0	0	0	0	0	0.0510006	0	0	0	0	0	0	0	0.0247489	0	0	0	0	0
EMP1	1	48351489..48365693	ENSGALG00000011803	26	18	20	14	13	22	9	117	1.73586	1.41958	1.27921	0.877807	0.810446	1.93164	0.728529	5.12579	0.505108	0.397479	0.448294	0.3202	0.235177	0.54869	0.255495	1.77656	0.262557	0.206482	0.217542	0.14602	0.116767	0.279086	0.117736	0.844782
gene:ENSGALG00000011809	1	complement(48493791..48517851)	ENSGALG00000011809	1	1	0	0	1	3	0	3	0.0667637	0.0788658	0	0	0.062342	0.263405	0	0.13143	0.0151499	0.0172203	0	0	0.0141075	0.0583477	0	0.0355232	0.00787497	0.00894556	0	0	0.00700448	0.029678	0	0.0168919
gene:ENSGALG00000041348	1	complement(48520716..48659867)	ENSGALG00000041348	0	0	0	0	0	0	0	1	0	0	0	0	0	0	0	0.0438102	0	0	0	0	0	0	0	0.0175522	0	0	0	0	0	0	0	0.00834636
ATF7IP	1	48864006..48924443	ENSGALG00000011814	592	483	602	845	593	469	579	1183	39.5241	38.0922	38.5043	52.9819	36.9688	41.179	46.8687	51.8274	4.51291	4.18517	5.29486	7.58357	4.2095	4.58989	6.44976	7.0486	2.34583	2.17411	2.56942	3.45831	2.09005	2.3346	2.97214	3.35172
PLBD1	1	complement(48929924..48958286)	ENSGALG00000029583	582	622	737	696	385	668	418	1217	38.8565	49.0545	47.139	43.6395	24.0017	58.6515	33.8361	53.317	15.694	19.0648	22.9298	22.0954	9.66744	23.1249	16.4708	25.6498	8.1578	9.90374	11.1271	10.0761	4.79996	11.7623	7.59	12.1969
GUCY2C	1	complement(48969433..49014451)	ENSGALG00000011838	20	31	86	19	202	131	128	321	1.33527	2.44484	5.50062	1.19131	12.5931	11.502	10.3613	14.0631	0.260357	0.458704	1.2917	0.291189	2.44868	2.1893	2.43489	3.26609	0.135335	0.238287	0.626818	0.13279	1.21579	1.11357	1.12203	1.55308
TTC26	1	49026548..49071853	ENSGALG00000011847	32	43	44	58	75	53	56	93	2.13644	3.39123	2.81427	3.63663	4.67565	4.65349	4.53307	4.07434	0.678616	1.03651	1.07659	1.44805	1.48107	1.44292	1.73537	1.54149	0.352747	0.538445	0.522432	0.66035	0.735364	0.733931	0.799683	0.733002
UBN2	1	49084168..49132365	ENSGALG00000011854	309	315	407	633	627	281	419	678	20.63	24.8427	26.032	39.6894	39.0884	24.6723	33.9171	29.7033	2.77032	3.21006	4.21007	6.68125	5.23456	3.23424	5.48929	4.751	1.44003	1.66756	2.04301	3.04683	2.599	1.64507	2.52954	2.25918
FMC1	1	49141973..49142442	ENSGALG00000011856	482	215	233	254	290	215	104	283	32.1801	16.9562	14.9028	15.9259	18.0792	18.8773	8.41855	12.3983	53.4338	27.0918	29.8021	33.1501	29.937	30.5986	16.8474	24.521	27.7751	14.0736	14.462	15.1173	14.864	15.5637	7.76351	11.6601
LUC7L2	1	49145298..49176552	ENSGALG00000036238	1670	1263	1607	1576	1718	1250	1185	2475	111.495	99.6075	102.785	98.8159	107.104	109.752	95.9229	108.43	31.0611	26.7014	34.4856	34.5094	29.7552	29.8472	32.2068	35.9797	16.1457	13.8708	16.7347	15.7372	14.7737	15.1815	14.8414	17.1089
GBE	1	complement(49180327..49185207)	ENSGALG00000011859	9	3	1	1	0	1	0	10	0.600873	0.236597	0.0639607	0.0627005	0	0.0878016	0	0.438102	0.268619	0.101776	0.0344363	0.0351379	0	0.0383167	0	0.233279	0.139629	0.0528705	0.0167108	0.0160238	0	0.0194894	0	0.110928
gene:ENSGALG00000028016	1	complement(49189519..49197004)	ENSGALG00000028016	166	82	32	30	54	45	20	146	11.0828	6.467	2.04674	1.88101	3.36647	3.95107	1.61895	6.39628	1.4623	0.821055	0.325237	0.311122	0.442958	0.508902	0.257447	1.00523	0.760109	0.426521	0.157827	0.14188	0.219932	0.258848	0.118635	0.478001
gene:ENSGALG00000019325	1	49197217..49205179	ENSGALG00000019325	135	61	1	4	42	25	1	121	9.0131	4.81082	0.0639607	0.250802	2.61836	2.19504	0.0809476	5.30103	5.94859	3.05521	0.0508397	0.207502	1.72334	1.41421	0.0643888	4.16724	3.0921	1.58712	0.0246708	0.0946265	0.855652	0.719326	0.0296713	1.98159
POLDIP3	1	49207530..49221469	ENSGALG00000011863	762	765	847	814	951	697	751	1284	50.8739	60.3324	54.1747	51.0382	59.2873	61.1977	60.7917	56.2522	10.1016	11.5273	12.9551	12.7041	11.7397	11.8621	14.5481	13.3041	5.25087	5.9882	6.2867	5.7934	5.82887	6.03357	6.70397	6.32629
RRP7A	1	49224852..49228486	ENSGALG00000011866	472	497	401	376	487	336	289	507	31.5125	39.1963	25.6482	23.5754	30.3606	29.5013	23.3939	22.2117	15.3206	18.3367	15.0176	14.3683	14.7199	14.0013	13.7076	12.8625	7.96373	9.52554	7.28756	6.55232	7.30854	7.12163	6.31667	6.11633
SERHL2	1	complement(49229293..49237511)	ENSGALG00000011867	814	726	739	751	885	584	681	1010	54.3456	57.2566	47.2669	47.0881	55.1727	51.2761	55.1253	44.2483	20.3887	20.6696	21.3566	22.1456	20.6419	18.779	24.9254	19.7728	10.5981	10.7374	10.3636	10.099	10.2489	9.55175	11.486	9.4023
SOCS1L	1	49252363..49262777	ENSGALG00000023193	67	42	43	49	44	27	43	54	4.47317	3.31236	2.75031	3.07232	2.74305	2.37064	3.48075	2.36575	1.58532	1.12959	1.17391	1.36496	0.969473	0.820163	1.48676	0.998663	0.824057	0.5868	0.569657	0.622459	0.481351	0.417168	0.68512	0.47488
TCF20	1	49309337..49424563	ENSGALG00000011878	571	486	713	850	750	544	584	1147	38.1221	38.3288	45.604	53.2954	46.7565	47.7641	47.2734	50.2502	3.96479	3.83575	5.7121	6.9484	4.84937	4.84927	5.92552	6.22486	2.06091	1.99259	2.77189	3.16866	2.40775	2.46654	2.73056	2.96002
CYP2D6	1	49442475..49451655	ENSGALG00000011894	21695	16921	21811	16863	25567	15621	16827	29596	1448.44	1334.49	1395.05	1057.32	1593.9	1371.55	1362.11	1296.61	323.53	286.821	375.278	296.054	355.038	299.059	366.683	344.961	168.172	148.998	182.11	135.009	176.279	152.114	168.973	164.035
NDUFA6	1	49452440..49454008	ENSGALG00000035223	1700	1185	1337	1057	1507	1182	686	1644	113.498	93.456	85.5154	66.2744	93.9494	103.782	55.5301	72.0239	132.906	105.304	120.601	97.2866	109.711	118.634	78.37	100.457	69.0852	54.7033	58.5235	44.3653	54.4724	60.3419	36.114	47.769
SMDT1	1	complement(49454792..49456765)	ENSGALG00000011897	294	186	222	262	271	206	137	291	19.6285	14.669	14.1993	16.4275	16.8947	18.0871	11.0898	12.7488	7.67119	5.51644	6.6833	8.0482	6.58454	6.90043	5.22355	5.93459	3.98752	2.86568	3.24318	3.67019	3.26928	3.50984	2.40709	2.822
PHETA2	1	complement(49460280..49461035)	ENSGALG00000011898	34	41	41	46	44	46	46	62	2.26996	3.2335	2.62239	2.88422	2.74305	4.03887	3.72359	2.71623	1.8846	2.58317	2.62208	3.00178	2.27108	3.27334	3.72586	2.68605	0.979621	1.3419	1.27241	1.36889	1.12761	1.66495	1.71693	1.27726
NAGA	1	49462139..49466445	ENSGALG00000011900	1786	1526	1514	1370	1602	1221	1163	2425	119.24	120.349	96.8365	85.8996	99.8719	107.206	94.1421	106.24	30.4729	29.595	29.8044	27.5192	25.4528	26.745	28.9963	32.339	15.84	15.374	14.4631	12.5495	12.6375	13.6036	13.3619	15.3777
WBP2NL	1	complement(49466983..49474798)	ENSGALG00000011908	1065	1049	1114	1160	1486	876	1180	2223	71.1033	82.7302	71.2522	72.7326	92.6402	76.9142	95.5182	97.39	12.7291	14.2513	15.3623	16.3226	16.539	13.4415	20.6092	20.7669	6.61666	7.40326	7.45482	7.44354	8.21174	6.83689	9.49701	9.87499
SEPT3	1	complement(49477085..49488049)	ENSGALG00000011913	0	0	0	0	0	0	0	0	0	0	0	0	0	0	0	0	0	0	0	0	0	0	0	0	0	0	0	0	0	0	0	0
gene:ENSGALG00000031189	1	complement(49491922..49492128)	ENSGALG00000031189	0	0	0	0	0	0	0	0	0	0	0	0	0	0	0	0	0	0	0	0	0	0	0	0	0	0	0	0	0	0	0	0
CENPM	1	49496089..49502094	ENSGALG00000011914	28	31	21	10	34	17	17	15	1.86938	2.44484	1.34317	0.627005	2.11963	1.49263	1.37611	0.657152	0.632862	0.796423	0.547637	0.266093	0.715601	0.49328	0.561474	0.264987	0.328965	0.413725	0.26575	0.121345	0.355302	0.250903	0.258735	0.126006
TNFRSF13C	1	49510784..49512391	ENSGALG00000019322	1	1	0	2	0	0	2	0	0.0667637	0.0788658	0	0.125401	0	0	0.161895	0	0.0563233	0.0640205	0	0.132617	0	0	0.164607	0	0.0292771	0.0332573	0	0.060477	0	0	0.0758532	0
gene:ENSGALG00000045762	1	49521584..49526650	ENSGALG00000045762	0	0	1	1	0	0	2	1	0	0	0.0639607	0.0627005	0	0	0.161895	0.0438102	0	0	0.0735899	0.0750892	0	0	0.186404	0.0498515	0	0	0.0357107	0.0342427	0	0	0.0858977	0.0237052
SREBF2	1	complement(49527794..49546551)	ENSGALG00000041687	3657	4296	4345	4059	4720	2871	3529	5979	244.155	338.808	277.909	254.501	294.254	252.078	285.664	261.941	36.8466	49.2002	50.5108	48.1474	44.2848	37.1363	51.9581	47.0851	19.153	25.5585	24.5112	21.9565	21.9878	18.8891	23.943	22.3897
CCDC134	1	complement(49545405..49549775)	ENSGALG00000011918	714	461	491	476	560	454	382	760	47.6693	36.3571	31.4047	29.8454	34.9115	39.8619	30.922	33.2957	29.5359	21.6762	23.4345	23.1814	21.5715	24.1102	23.0911	24.5724	15.3529	11.2603	11.372	10.5714	10.7104	12.2634	10.6407	11.6846
MEI1	1	complement(49551210..49586894)	ENSGALG00000031186	141	104	125	226	162	106	107	236	9.41368	8.20205	7.99508	14.1703	10.0994	9.30697	8.66139	10.3392	1.57435	1.31992	1.61033	2.9708	1.68437	1.51943	1.74581	2.05957	0.818354	0.685669	0.781439	1.35476	0.836305	0.772847	0.804492	0.97936
SNU13	1	49587218..49590797	ENSGALG00000011931	1428	1123	1420	976	1469	1023	961	2120	95.3385	88.5663	90.8242	61.1957	91.5804	89.8211	77.7907	92.8775	26.4543	23.6472	30.3514	21.2863	25.3414	24.3298	26.0149	30.6964	13.7511	12.2842	14.7285	9.70712	12.5822	12.3751	11.988	14.5966
XRCC6	1	complement(49591963..49606037)	ENSGALG00000011932	197	152	172	142	203	156	135	273	13.1524	11.9876	11.0012	8.90347	12.6554	13.6971	10.9279	11.9602	3.64468	3.19644	3.6715	3.09288	3.49727	3.7052	3.64969	3.94764	1.89452	1.66049	1.78166	1.41044	1.73642	1.88461	1.68183	1.87717
DESI1	1	49605385..49616465	ENSGALG00000011934	1533	1437	1712	1448	1683	1236	1320	2266	102.349	113.33	109.501	90.7903	104.922	108.523	106.851	99.2738	60.1495	64.0881	77.5025	66.8868	61.4914	62.259	75.6821	69.4916	31.266	33.2924	37.6094	30.5022	30.531	31.6675	34.8754	33.0444
PMM1	1	49620066..49625819	ENSGALG00000038599	456	353	424	300	297	329	245	725	30.4442	27.8396	27.1193	18.8101	18.5156	28.8867	19.8322	31.7624	15.6627	13.7818	16.8031	12.1312	9.49944	14.5074	12.2969	19.4635	8.14153	7.15937	8.15398	5.53216	4.71655	7.37908	5.66661	9.25523
CSDC2	1	complement(49627010..49631391)	ENSGALG00000030101	1	0	0	0	0	0	0	1	0.0667637	0	0	0	0	0	0	0.0438102	0.0264215	0	0	0	0	0	0	0.020651	0.013734	0	0	0	0	0	0	0.00981987
POLR3H	1	49635292..49641645	ENSGALG00000011947	575	363	492	467	426	311	253	710	38.3891	28.6283	31.4686	29.2811	26.5577	27.3063	20.4797	31.1052	16.0634	11.5268	15.8583	15.3592	11.082	11.1538	10.3281	15.5028	8.34983	5.98791	7.69552	7.00421	5.50233	5.67329	4.75933	7.37184
ACO2	1	complement(49642668..49663097)	ENSGALG00000011950	6563	6654	5143	5264	6673	4457	4624	7906	438.17	524.773	328.95	330.055	416.008	391.332	374.302	346.363	93.9916	108.318	84.9817	88.7533	88.9915	81.9451	96.7685	88.4965	48.8572	56.2689	41.2388	40.4739	44.185	41.6806	44.5923	42.0815
PHF5A	1	49663357..49669387	ENSGALG00000011953	1116	817	788	867	837	711	552	1484	74.5083	64.4334	50.401	54.3613	52.1803	62.427	44.6831	65.0143	47.3335	39.3874	38.5614	43.2917	33.0575	38.7139	34.2116	49.195	24.6041	20.4609	18.7126	19.7422	16.4133	19.6915	15.7652	23.393
TOB2	1	49674134..49680930	ENSGALG00000011957	2568	2285	3293	3204	2084	2163	2127	7757	171.449	180.208	210.622	200.892	129.921	189.915	172.176	339.835	27.0924	27.4011	40.0835	39.7948	20.4734	29.2956	32.7906	63.9629	14.0827	14.2343	19.4512	18.1475	10.1652	14.9009	15.1104	30.4154
TEF	1	complement(49698484..49713034)	ENSGALG00000011958	171	192	245	212	209	147	209	411	11.4166	15.1422	15.6704	13.2925	13.0295	12.9068	16.9181	18.006	6.03171	7.69798	9.97087	8.80364	6.86486	6.65665	10.7726	11.331	3.13531	3.99894	4.83853	4.0147	3.40846	3.38584	4.96417	5.38808
ZC3H7B	1	complement(49724080..49760506)	ENSGALG00000011965	455	421	756	1028	685	477	760	1372	30.3775	33.2025	48.3543	64.4561	42.7043	41.8814	61.5202	60.1075	6.08572	6.40049	11.6666	16.1873	8.53163	8.19054	14.854	14.3429	3.16338	3.32492	5.66142	7.38186	4.23602	4.16605	6.84494	6.82029
RANGAP1	1	49768544..49787684	ENSGALG00000011966	1540	1803	2009	1633	2306	1441	1582	2628	102.816	142.195	128.497	102.39	143.761	126.522	128.059	115.133	24.5093	32.6164	36.8903	30.597	34.1751	29.442	36.7914	32.6902	12.74	16.9436	17.9016	13.953	16.9682	14.9754	16.954	15.5447
CHADL	1	49788795..49792401	ENSGALG00000011970	377	24	37	149	77	91	50	168	25.1699	1.89278	2.36654	9.34237	4.80033	7.98995	4.04738	7.36011	5.87068	0.424805	0.66477	2.73159	1.11655	1.81921	1.13775	2.04475	3.05161	0.220677	0.322591	1.24568	0.554377	0.925324	0.524292	0.972309
L3MBTL2	1	complement(49793237..49807832)	ENSGALG00000011976	345	349	409	323	321	230	252	499	23.0335	27.5242	26.1599	20.2523	20.0118	20.1944	20.3988	21.8613	5.00418	5.754	6.84478	5.51566	4.3357	4.28287	5.34126	5.65714	2.60119	2.98908	3.32154	2.51529	2.15271	2.17844	2.46133	2.69006
EP300	1	complement(49814540..49870572)	ENSGALG00000011992	651	584	773	1279	858	621	875	1568	43.4631	46.0576	49.4416	80.1939	53.4894	54.5248	70.8292	68.6943	3.70801	3.78098	5.07998	8.57655	4.5508	4.54094	7.28279	6.98054	1.92744	1.96414	2.46515	3.91114	2.25951	2.30971	3.35602	3.31936
gene:ENSGALG00000041607	1	49815089..49815640	ENSGALG00000041607	15	3	0	0	0	1	0	0	1.00146	0.236597	0	0	0	0.0878016	0	0	1.13871	0.258865	0	0	0	0.0974576	0	0	0.591906	0.134475	0	0	0	0.0495709	0	0
RBX1	1	complement(49895082..49906115)	ENSGALG00000011993	873	550	534	531	668	535	363	700	58.2847	43.3762	34.155	33.294	41.6445	46.9739	29.384	30.6671	65.5603	46.9483	46.269	46.9465	46.7137	51.5792	39.8348	41.0873	34.0785	24.3887	22.4528	21.4089	23.1937	26.2353	18.3565	19.5377
XPNPEP3	1	complement(49925280..49940335)	ENSGALG00000012003	476	549	614	585	647	436	446	812	31.7795	43.2973	39.2719	36.6798	40.3353	38.2815	36.1026	35.5738	10.1098	13.2537	15.0461	14.6276	12.7961	11.8881	13.842	13.4795	5.2551	6.88502	7.30138	6.67056	6.35339	6.0468	6.37859	6.4097
ST13	1	49940630..49960414	ENSGALG00000012007	4755	4899	5623	4141	4561	3166	3737	7190	317.461	386.364	359.651	259.643	284.342	277.98	302.501	314.995	70.2595	82.2798	95.8617	72.0347	62.756	60.0564	80.6877	83.036	36.5212	42.7426	46.5185	32.8498	31.1589	30.5472	37.1821	39.4849
SLC25A17	1	49965709..49979823	ENSGALG00000012013	531	484	501	377	431	271	344	550	35.4515	38.1711	32.0443	23.6381	26.8694	23.7942	27.846	24.0956	13.0659	13.537	14.2235	10.9212	9.87562	8.5607	12.369	10.5777	6.79173	7.03219	6.90219	4.98035	4.90333	4.35432	5.69981	5.02987
MKL1	1	50007129..50093845	ENSGALG00000012024	189	207	286	254	229	148	263	385	12.6183	16.3252	18.2928	15.9259	14.2763	12.9946	21.2892	16.8669	2.27978	2.83813	3.98034	3.60701	2.57222	2.29185	4.63571	3.62973	1.18504	1.47435	1.93152	1.64489	1.27713	1.16573	2.1362	1.726
SGSM3	1	complement(50098087..50115325)	ENSGALG00000012033	120	121	186	163	103	89	89	286	8.01164	9.54276	11.8967	10.2202	6.42123	7.81434	7.20434	12.5297	2.259	2.58912	4.03991	3.61248	1.80557	2.1509	2.44825	4.20808	1.17424	1.34499	1.96043	1.64739	0.896479	1.09403	1.12819	2.00101
ADSL	1	complement(50125302..50140927)	ENSGALG00000012034	16465	17880	18379	13137	19025	21920	19578	36063	1099.26	1410.12	1175.53	823.696	1186.06	1924.61	1584.79	1579.93	447.444	552.3	576.263	420.295	481.44	764.735	777.454	765.986	232.583	286.908	279.641	191.666	239.039	388.976	358.262	364.239
gene:ENSGALG00000012050	1	complement(50154486..50243306)	ENSGALG00000012050	266	224	318	372	363	299	318	719	17.7591	17.6659	20.3395	23.3246	22.6301	26.2527	25.7413	31.4995	2.03479	1.94768	2.80665	3.35015	2.58575	2.93632	3.55464	4.29883	1.0577	1.01178	1.36197	1.52776	1.28385	1.49353	1.63803	2.04416
FAM83F	1	complement(50300711..50313130)	ENSGALG00000045936	0	1	4	0	0	0	2	0	0	0.0788658	0.255843	0	0	0	0.161895	0	0	0.0293476	0.119158	0	0	0	0.0754575	0	0	0.0152455	0.0578236	0	0	0	0.0347719	0
gene:ENSGALG00000012056	1	complement(50333673..50345718)	ENSGALG00000012056	65	30	65	50	49	28	26	22	4.33964	2.36597	4.15744	3.13502	3.05476	2.45845	2.10464	0.963823	1.40113	0.73505	1.61659	1.26887	0.983561	0.774848	0.81897	0.370655	0.728313	0.381843	0.784478	0.578638	0.488346	0.394119	0.377393	0.176253
CACNA1I	1	complement(50445737..50593849)	ENSGALG00000035051	1	2	1	1	1	0	1	0	0.0667637	0.157732	0.0639607	0.0627005	0.062342	0	0.0809476	0	0.00644883	0.0146603	0.00744053	0.00759212	0.00600512	0	0.00942347	0	0.00335213	0.0076157	0.00361064	0.00346221	0.00298159	0	0.00434247	0
gene:ENSGALG00000032429	1	50605144..50605362	ENSGALG00000032429	0	2	0	2	0	1	0	0	0	0.157732	0	0.125401	0	0.0878016	0	0	0	0.434988	0	0.450535	0	0.245647	0	0	0	0.225967	0	0.205456	0	0.124946	0	0
RPS19BP1	1	50625401..50627545	ENSGALG00000029810	412	325	384	274	299	270	219	511	27.5066	25.6314	24.5609	17.1799	18.6403	23.7064	17.7275	22.387	17.9094	16.0582	19.2592	14.0222	12.1031	15.0675	13.911	17.3615	9.30939	8.34192	9.34583	6.3945	6.00928	7.66395	6.41038	8.25568
ATF4	1	complement(50633582..50636513)	ENSGALG00000012135	28896	23116	27261	23703	23236	21125	14459	37721	1929.2	1823.06	1743.63	1486.19	1448.58	1854.81	1170.42	1652.56	833.935	758.294	907.734	805.341	624.448	782.681	609.765	850.864	433.483	393.918	440.493	367.257	310.044	398.104	280.988	404.6
MIEF1	1	complement(50648770..50653831)	ENSGALG00000012144	52	60	81	79	57	43	56	105	3.47171	4.73195	5.18081	4.95334	3.55349	3.77547	4.53307	4.60007	1.56203	2.04865	2.80734	2.7938	1.59442	1.65825	2.45813	2.46524	0.811951	1.06423	1.36231	1.27405	0.791642	0.843452	1.13274	1.17226
gene:ENSGALG00000028989	1	complement(50654764..50654976)	ENSGALG00000028989	0	0	0	0	1	0	1	2	0	0	0	0	0.062342	0	0.0809476	0.0876203	0	0	0	0	0.183199	0	0.287482	0.307535	0	0	0	0	0.0909596	0	0.132476	0.146238
MGAT3	1	complement(50662884..50679863)	ENSGALG00000036743	526	367	556	586	391	438	451	646	35.1177	28.9438	35.5621	36.7425	24.3757	38.4571	36.5074	28.3014	3.42051	2.7127	4.1716	4.48627	2.36768	3.65656	4.2856	3.28338	1.778	1.40919	2.02434	2.04586	1.17557	1.85988	1.97487	1.5613
TAB1	1	complement(50694466..50702940)	ENSGALG00000012150	350	230	299	297	319	243	224	389	23.3673	18.1391	19.1242	18.622	19.8871	21.3358	18.1323	17.0422	7.17543	5.35968	7.07251	7.16834	6.08992	6.39558	6.71055	6.23322	3.72982	2.78424	3.43205	3.26895	3.02369	3.25306	3.09232	2.964
SYNGR1	1	complement(50711697..50722039)	ENSGALG00000027665	58	51	86	67	46	43	43	111	3.87229	4.02216	5.50062	4.20093	2.86773	3.77547	3.48075	4.86293	2.54765	2.54632	4.35846	3.46473	1.88153	2.42479	2.76001	3.81082	1.32428	1.32276	2.11502	1.58001	0.934195	1.23335	1.27185	1.81211
RPL3	1	50725888..50731685	ENSGALG00000012172	21059	17829	21274	20740	25094	19284	13898	29747	1405.98	1406.1	1360.7	1300.41	1564.41	1693.17	1125.01	1303.22	561.723	540.558	654.721	651.292	623.297	660.352	541.71	620.17	291.986	280.809	317.714	297.006	309.472	335.882	249.628	294.901
PDGFB	1	50759960..50771537	ENSGALG00000012178	45	20	51	39	15	44	41	88	3.00437	1.57732	3.26199	2.44532	0.93513	3.86327	3.31885	3.85529	1.7174	0.8676	2.2457	1.75229	0.533078	2.15578	2.28651	2.62497	0.892711	0.4507	1.08976	0.79909	0.264678	1.09652	1.05365	1.24821
CBX7	1	50786846..50795719	ENSGALG00000041236	2	4	1	3	6	1	2	8	0.133527	0.315463	0.0639607	0.188101	0.374052	0.0878016	0.161895	0.350481	0.190043	0.432029	0.109634	0.335603	0.530902	0.121988	0.277704	0.594148	0.0987853	0.22443	0.0532017	0.153044	0.263597	0.062048	0.12797	0.282527
CBX6	1	50804456..50812317	ENSGALG00000036867	52	49	69	80	72	52	70	98	3.47171	3.86443	4.41329	5.01604	4.48862	4.56568	5.66633	4.2934	1.56203	1.67307	2.39143	2.82917	2.014	2.00532	3.07266	2.30089	0.811951	0.869124	1.16048	1.29018	0.999969	1.01999	1.41593	1.09411
NPTXR	1	50821123..50825285	ENSGALG00000041604	10	6	9	16	7	6	4	18	0.667637	0.473195	0.575646	1.00321	0.436394	0.52681	0.32379	0.788583	0.483328	0.329628	0.501888	0.910424	0.315051	0.372295	0.282509	0.679981	0.251236	0.171235	0.24355	0.415178	0.156425	0.189364	0.130184	0.323342
DNAL4	1	50829383..50833632	ENSGALG00000043451	220	185	235	251	235	193	192	373	14.688	14.5902	15.0308	15.7378	14.6504	16.9457	15.5419	16.3412	6.30143	6.02309	7.76617	8.46393	6.26794	7.09688	8.03614	8.35042	3.27551	3.12887	3.76866	3.85978	3.11209	3.60977	3.70317	3.97076
gene:ENSGALG00000034504	1	50835752..50841816	ENSGALG00000034504	22	20	26	14	65	10	9	10	1.4688	1.57732	1.66298	0.877807	4.05223	0.878016	0.728529	0.438102	0.508775	0.525731	0.693743	0.381165	1.39977	0.296891	0.304141	0.180753	0.264463	0.273106	0.33665	0.173821	0.694998	0.151011	0.140153	0.085951
SUN2	1	50843549..50848761	ENSGALG00000028230	294	264	367	422	395	237	327	546	19.6285	20.8206	23.4736	26.4596	24.6251	20.809	26.4699	23.9203	5.87503	5.99649	8.46157	9.92789	7.35022	6.08001	9.54861	8.52782	3.05386	3.11505	4.10612	4.52738	3.64945	3.09255	4.40014	4.05511
GTPBP1	1	complement(50851186..50868402)	ENSGALG00000030783	1672	1506	1906	2148	2161	1416	1739	2681	111.629	118.772	121.909	134.681	134.721	124.327	140.768	117.455	16.5911	16.9862	21.8215	25.0932	19.968	18.0384	25.2156	20.7931	8.62414	8.82396	10.5893	11.4432	9.9143	9.17505	11.6197	9.88746
JOSD1	1	50869595..50876857	ENSGALG00000041766	60	60	103	120	75	47	69	121	4.00582	4.73195	6.58795	7.52406	4.67565	4.12668	5.58539	5.30103	4.10829	4.66973	8.13709	9.67326	4.78202	4.13144	6.9038	6.47556	2.13551	2.42583	3.94866	4.41127	2.37431	2.10142	3.18137	3.07924
TOMM22	1	complement(50879538..50881332)	ENSGALG00000019316	2619	2135	2375	2080	3086	1921	1571	3064	174.854	168.379	151.907	130.417	192.387	168.667	127.169	134.234	98.3405	91.1225	102.892	91.9479	107.903	92.6015	86.1991	89.9225	51.1178	47.3362	49.9302	41.9307	53.5747	47.1009	39.7218	42.7596
CBY1	1	complement(50881482..50883895)	ENSGALG00000012218	168	124	124	161	184	93	132	173	11.2163	9.77936	7.93112	10.0948	11.4709	8.16555	10.6851	7.57916	6.04288	5.06976	5.14611	6.81778	6.16302	4.29449	6.93807	4.86367	3.14112	2.63363	2.49724	3.10909	3.05999	2.18435	3.19716	2.31275
DMC1	1	50896431..50910979	ENSGALG00000012236	20	30	27	37	19	18	18	34	1.33527	2.36597	1.72694	2.31992	1.1845	1.58043	1.45706	1.48955	0.52677	0.898138	0.820497	1.14729	0.465999	0.608635	0.692776	0.699926	0.273817	0.466563	0.39816	0.523197	0.231372	0.309577	0.319241	0.332826
DDX17	1	50911713..50928816	ENSGALG00000037360	2896	2356	2753	7060	4429	2074	3723	5904	193.348	185.808	176.084	442.665	276.113	182.101	301.368	258.655	51.7287	47.8343	56.7364	148.463	73.6681	47.5593	97.1753	82.4256	26.8888	24.8489	27.5323	67.7033	36.5768	24.1906	44.7798	39.1947
gene:ENSGALG00000044020	1	50925862..50926153	ENSGALG00000044020	52	29	64	121	86	40	42	72	3.47171	2.28711	4.09348	7.58676	5.36141	3.51206	3.3998	3.15433	8.44587	5.3539	11.9934	23.1371	13.0071	8.34056	9.96828	9.14021	4.3902	2.78124	5.82002	10.5511	6.45813	4.24235	4.59353	4.34632
KDELR3	1	complement(50931515..50936669)	ENSGALG00000032313	87	63	62	116	68	41	63	151	5.80844	4.96855	3.96556	7.27326	4.23926	3.59987	5.0997	6.61533	2.0785	1.71081	1.70901	3.26266	1.5128	1.2575	2.19939	2.81962	1.08041	0.888732	0.829327	1.48786	0.751117	0.639618	1.01351	1.34078
KCNJ4	1	50948357..50950627	ENSGALG00000012254	13	24	25	61	31	12	21	61	0.867928	1.89278	1.59902	3.82473	1.9326	1.05362	1.6999	2.67242	0.41176	0.864059	0.913616	2.27464	0.914331	0.487951	0.971964	1.51013	0.214035	0.44886	0.443347	1.0373	0.453973	0.248192	0.447895	0.71809
CSNK1E	1	50962355..50982806	ENSGALG00000032257	185	192	251	277	288	167	213	424	12.3513	15.1422	16.0541	17.368	17.9545	14.6629	17.2418	18.5755	4.95991	5.85105	7.76423	8.74306	7.1901	5.74794	8.34471	8.88486	2.57818	3.0395	3.76772	3.98707	3.56995	2.92364	3.84536	4.22489
TMEM184B	1	50984686..51010077	ENSGALG00000012272	1648	1586	1767	1838	1763	1333	1665	2729	110.027	125.081	113.019	115.243	109.909	117.04	134.778	119.558	19.4531	21.2798	24.0653	25.5423	19.3787	20.2002	28.7195	25.1779	10.1118	11.0544	11.6781	11.648	9.62171	10.2747	13.2343	11.9725
MAFF	1	complement(51010583..51013540)	ENSGALG00000012277	391	210	312	265	244	219	225	415	26.1046	16.5618	19.9557	16.6156	15.2115	19.2286	18.2132	18.1812	9.07738	5.54158	8.3572	7.24288	5.2749	6.52712	7.63301	7.53034	4.71846	2.87874	4.05547	3.30295	2.61903	3.31996	3.5174	3.5808
PLA2G6	1	51014060..51031978	ENSGALG00000012281	353	272	298	470	401	243	283	581	23.5676	21.4515	19.0603	29.4692	24.9991	21.3358	22.9082	25.4537	6.18666	5.41853	6.02588	9.69753	6.54435	5.46741	7.24766	7.95866	3.21585	2.81481	2.92416	4.42233	3.24932	2.78095	3.33982	3.78447
BAIAP2L2	1	51034057..51041742	ENSGALG00000012285	245	203	184	195	77	113	170	442	16.3571	16.0098	11.7688	12.2266	4.80033	9.92158	13.7611	19.3641	6.36886	5.99823	5.51869	5.96777	1.86392	3.7711	6.45765	8.98051	3.31056	3.11595	2.67804	2.72147	0.925452	1.91814	2.97578	4.27038
SLC16A8	1	51043333..51051000	ENSGALG00000036897	14	8	16	6	5	8	12	53	0.934691	0.630927	1.02337	0.376203	0.31171	0.702413	0.971371	2.32194	0.240732	0.15636	0.31743	0.121461	0.0800601	0.176599	0.30152	0.712302	0.125133	0.0812258	0.154038	0.0553897	0.0397505	0.0898257	0.138945	0.338711
PICK1	1	complement(51055004..51064269)	ENSGALG00000041823	82	69	114	124	83	66	89	146	5.47462	5.44174	7.29152	7.77486	5.17439	5.79491	7.20434	6.39628	2.57391	2.46184	4.12864	4.5823	2.42604	2.65961	4.08225	3.58191	1.33793	1.27887	2.00349	2.08965	1.20455	1.35279	1.88116	1.70326
SOX10	1	51089596..51098755	ENSGALG00000012290	4	3	1	2	3	0	0	3	0.267055	0.236597	0.0639607	0.125401	0.187026	0	0	0.13143	0.0503812	0.0429497	0.0145322	0.0296565	0.035186	0	0	0.0295333	0.0261883	0.0223115	0.00705198	0.0135242	0.0174702	0	0	0.0140436
POLR2F	1	complement(51101687..51105270)	ENSGALG00000012291	935	722	721	656	850	620	416	888	62.424	56.9411	46.1156	41.1315	52.9907	54.437	33.6742	38.9034	76.0791	66.7762	67.688	62.8405	64.4041	64.7648	49.4626	56.4741	39.5462	34.6888	32.8467	28.6569	31.9772	32.942	22.7931	26.8543
C22orf23	1	51105368..51109027	ENSGALG00000012293	19	5	0	3	1	0	10	3	1.26851	0.394329	0	0.188101	0.062342	0	0.809476	0.13143	0.825919	0.24705	0	0.153528	0.0404785	0	0.635205	0.101927	0.429316	0.128337	0	0.0700128	0.0200979	0	0.292711	0.0484678
MICALL1	1	complement(51109677..51127827)	ENSGALG00000012265	413	275	413	502	443	313	322	682	27.5734	21.6881	26.4158	31.4756	27.6175	27.4819	26.0651	29.8785	3.51046	2.65691	4.05029	5.02342	3.50638	3.41548	3.99944	4.53086	1.82475	1.38021	1.96547	2.29082	1.74094	1.73725	1.843	2.1545
EIF3L	1	complement(51131447..51141068)	ENSGALG00000012296	3580	3157	3808	3442	4836	3718	3231	5650	239.014	248.979	243.562	215.815	301.486	326.446	261.542	247.527	76.7749	76.9559	94.2228	86.9019	96.5747	102.362	101.252	94.7038	39.9079	39.977	45.7232	39.6296	47.9501	52.0656	46.6583	45.0332
gene:ENSGALG00000012299	1	51142127..51145354	ENSGALG00000012299	102	98	98	110	83	77	95	142	6.80989	7.72885	6.26815	6.89705	5.17439	6.76072	7.69002	6.22104	7.9153	8.64419	8.77437	10.0494	5.99772	7.67099	10.7726	8.61268	4.11441	4.49047	4.25791	4.58281	2.97792	3.90178	4.96417	4.09547
GALR3	1	complement(51151372..51153206)	ENSGALG00000012307	1	0	0	1	0	2	1	0	0.0667637	0	0	0.0627005	0	0.175603	0.0809476	0	0.0338486	0	0	0.0398494	0	0.0869089	0.0494618	0	0.0175946	0	0	0.0181724	0	0.0442054	0.0227927	0
gene:ENSGALG00000019312	1	51155785..51156504	ENSGALG00000019312	2	0	0	4	1	0	0	3	0.133527	0	0	0.250802	0.062342	0	0	0.13143	0.116401	0	0	0.274076	0.0541962	0	0	0.136468	0.060506	0	0	0.124986	0.0269089	0	0	0.064893
GCAT	1	complement(51158258..51162538)	ENSGALG00000012312	4680	3859	4055	2867	4600	4221	2788	5637	312.454	304.343	259.361	179.762	286.773	370.611	225.682	246.958	131.531	123.279	131.491	94.8621	120.388	152.297	114.5	123.827	68.3705	64.0408	63.8083	43.2597	59.7735	77.4647	52.7633	58.8816
H1F0	1	complement(51163992..51164879)	ENSGALG00000044240	510	451	332	374	426	224	238	315	34.0495	35.5685	21.2349	23.45	26.5577	19.6676	19.2655	13.8002	24.0668	24.1911	18.0763	20.7779	18.7197	13.5703	16.4117	11.6183	12.51	12.5668	8.77181	9.47528	9.29447	6.90242	7.56277	5.52467
gene:ENSGALG00000045591	1	complement(51169168..51170027)	ENSGALG00000045591	216	175	215	191	184	147	149	317	14.421	13.8015	13.7515	11.9758	11.4709	12.9068	12.0612	13.8878	21.5509	19.8463	24.7499	22.435	17.095	18.8288	21.7234	24.7203	11.2023	10.3098	12.0103	10.231	8.48783	9.5771	10.0105	11.7549
gene:ENSGALG00000034518	1	complement(51172152..51174975)	ENSGALG00000034518	653	518	800	626	602	603	579	1057	43.5967	40.8525	51.1685	39.2505	37.5299	52.9444	46.8687	46.3073	21.0652	18.9938	29.7759	23.7743	18.0838	24.9725	27.2936	26.6508	10.9498	9.86689	14.4492	10.8417	8.97874	12.7021	12.5773	12.6729
gene:ENSGALG00000012410	1	complement(51185912..51189759)	ENSGALG00000012410	478	411	453	343	438	314	283	572	31.913	32.4139	28.9742	21.5063	27.3058	27.5697	22.9082	25.0594	18.8788	18.4509	20.6427	15.9486	16.1087	15.9209	16.3328	17.6573	9.81326	9.58487	10.0172	7.27297	7.9981	8.09805	7.52641	8.39633
gene:ENSGALG00000012416	1	51190391..51196500	ENSGALG00000012416	38	21	25	31	17	18	29	47	2.53702	1.65618	1.59902	1.94371	1.05981	1.58043	2.34748	2.05908	0.861207	0.540971	0.653712	0.827118	0.358768	0.523709	0.960399	0.832539	0.447659	0.281023	0.317225	0.377188	0.178131	0.26638	0.442566	0.395886
gene:ENSGALG00000012419	1	51197788..51199334	ENSGALG00000012419	1	2	1	0	3	0	1	0	0.0667637	0.157732	0.0639607	0	0.187026	0	0.0809476	0	0.0270876	0.0615788	0.0312531	0	0.0756715	0	0.0395822	0	0.0140803	0.0319889	0.0151661	0	0.0375716	0	0.0182401	0
LGALS1	1	complement(51200887..51204052)	ENSGALG00000012420	49	45	60	69	56	37	58	359	3.27142	3.54896	3.83764	4.32633	3.49115	3.24866	4.69496	15.7278	3.8669	4.03654	5.46311	6.41058	4.11524	3.74854	6.68843	22.1434	2.01003	2.0969	2.65107	2.9234	2.04325	1.90666	3.08212	10.5295
PDXP	1	complement(51216088..51219459)	ENSGALG00000023131	258	139	198	213	173	100	163	287	17.225	10.9623	12.6642	13.3552	10.7852	8.78016	13.1945	12.5735	5.0949	3.12005	4.51132	4.95196	3.18128	2.53518	4.70363	4.42976	2.64835	1.6208	2.18919	2.25823	1.57953	1.2895	2.1675	2.10642
gene:ENSGALG00000012422	1	complement(51220223..51226301)	ENSGALG00000012422	110	61	70	61	86	65	67	91	7.344	4.81082	4.47725	3.82473	5.36141	5.70711	5.42349	3.98672	2.14595	1.35266	1.5756	1.401	1.5623	1.62792	1.90999	1.38756	1.11547	0.702676	0.764588	0.638894	0.775697	0.828028	0.880151	0.659806
GGA1	1	complement(51230967..51239478)	ENSGALG00000039658	1096	860	869	991	729	500	756	1487	73.173	67.8246	55.5818	62.1362	45.4473	43.9008	61.1964	65.1457	22.4036	19.9819	20.4951	23.8486	13.8764	13.1211	22.5818	23.7575	11.6455	10.3802	9.94557	10.8756	6.88972	6.67394	10.406	11.2971
LGALS2	1	51250968..51253146	ENSGALG00000003213	187	91	138	99	169	73	77	215	12.4848	7.17679	8.82657	6.20735	10.5358	6.40952	6.23297	9.41918	9.71022	5.37106	8.26778	6.05208	8.17174	4.86636	5.84262	8.72587	5.04741	2.79015	4.01208	2.75991	4.05734	2.47523	2.69236	4.14929
CDC42EP1	1	complement(51255996..51257906)	ENSGALG00000038556	620	599	618	687	678	441	594	1216	41.3935	47.2406	39.5277	43.0752	42.2679	38.7205	48.0829	53.2731	31.8392	34.9646	36.6169	41.5345	32.4221	29.0739	44.5746	48.8076	16.5502	18.1634	17.769	18.9409	16.0978	14.7882	20.5406	23.2088
CARD10	1	51268021..51286421	ENSGALG00000042365	432	251	426	586	571	152	121	627	28.8419	19.7953	27.2472	36.7425	35.5973	13.3458	9.79466	27.469	5.24414	3.46334	5.96654	8.37471	6.45456	2.3688	2.14637	5.94895	2.72592	1.79913	2.89536	3.81909	3.20475	1.20487	0.98908	2.82882
MFNG	1	51290595..51300967	ENSGALG00000012442	5	9	12	6	10	10	14	19	0.333818	0.709792	0.767528	0.376203	0.62342	0.878016	1.13327	0.832393	0.214236	0.438324	0.593234	0.30266	0.398991	0.550067	0.876556	0.636295	0.111361	0.2277	0.287877	0.138021	0.198102	0.279787	0.40393	0.302568
ELFN2	1	51367779..51370205	ENSGALG00000012446	0	0	2	0	1	0	0	0	0	0	0.127921	0	0.062342	0	0	0	0	0	0.0398422	0	0.016078	0	0	0	0	0	0.0193341	0	0.00798286	0	0	0
CYTH4	1	complement(51420095..51439366)	ENSGALG00000012454	346	155	301	375	313	204	284	300	23.1002	12.2242	19.2522	23.5127	19.513	17.9115	22.9891	13.143	5.90349	3.00604	5.92545	7.53261	4.97299	4.46845	7.08077	4.0007	3.06866	1.56158	2.87542	3.43508	2.46913	2.27284	3.26292	1.9024
RAC2	1	51448385..51457486	ENSGALG00000012456	779	474	687	466	644	434	652	531	52.0089	37.3824	43.941	29.2184	40.1483	38.1059	52.7778	23.2632	32.3204	22.3537	32.8866	22.7618	24.8809	23.1166	39.5291	17.2193	16.8003	11.6123	15.9588	10.38	12.3536	11.758	18.2156	8.18808
SSTR3	1	51460659..51465064	ENSGALG00000012457	1	1	4	5	5	0	3	3	0.0667637	0.0788658	0.255843	0.313502	0.31171	0	0.242843	0.13143	0.0318423	0.0361939	0.146956	0.187438	0.148257	0	0.139591	0.0746636	0.0165518	0.018802	0.0713129	0.0854766	0.0736109	0	0.0643253	0.0355038
gene:ENSGALG00000027067	1	51475822..51477420	ENSGALG00000027067	10	10	19	14	11	8	12	25	0.667637	0.788658	1.21525	0.877807	0.685762	0.702413	0.971371	1.09525	0.537238	0.610657	1.17772	0.885475	0.5503	0.55176	0.942057	1.04976	0.279258	0.317223	0.571509	0.4038	0.273229	0.280648	0.434114	0.499177
IL2RB	1	51492000..51505358	ENSGALG00000012472	175	71	158	169	159	116	132	228	11.6836	5.59947	10.1058	10.5964	9.91238	10.185	10.6851	9.98872	2.26406	1.04409	2.35847	2.57406	1.91552	1.92665	2.49548	2.30551	1.17687	0.542384	1.14448	1.17384	0.951074	0.979971	1.14995	1.09631
TMPRSS6	1	51508827..51526284	ENSGALG00000012483	4472	4969	5386	5675	5916	4257	5322	8433	298.567	391.884	344.492	355.825	368.815	373.772	430.803	369.451	79.2712	100.118	110.155	118.43	97.6523	96.8748	137.854	116.836	41.2055	52.0093	53.4543	54.0072	48.4852	49.2745	63.5249	55.5576
KCTD17	1	complement(51527734..51536411)	ENSGALG00000042419	113	57	55	44	50	66	62	116	7.54429	4.49535	3.51784	2.75882	3.1171	5.79491	5.01875	5.08198	3.80338	2.18071	2.13588	1.74352	1.56712	2.85187	3.04939	3.05163	1.97701	1.13283	1.03647	0.795091	0.778088	1.45058	1.4052	1.4511
MPST	1	complement(51543105..51545997)	ENSGALG00000040840	3341	3230	3089	3402	3509	3501	2784	4908	223.057	254.737	197.575	213.307	218.758	307.393	225.358	215.02	80.185	88.115	85.5376	96.1242	78.4225	107.87	97.6373	92.067	41.6805	45.7739	41.5085	43.8352	38.9374	54.8674	44.9927	43.7793
TST	1	51546120..51553306	ENSGALG00000012488	8579	7073	8321	5997	9898	8412	4431	9755	572.766	557.818	532.217	376.015	617.061	738.587	358.679	427.368	320.124	299.996	358.244	263.449	343.929	402.971	241.609	284.506	166.402	155.842	173.844	120.14	170.764	204.968	111.337	135.287
gene:ENSGALG00000012490	1	51553940..51558937	ENSGALG00000012490	15	5	7	2	7	5	7	12	1.00146	0.394329	0.447725	0.125401	0.436394	0.439008	0.566633	0.525722	0.531783	0.201486	0.286328	0.0834748	0.231091	0.227566	0.362636	0.332512	0.276423	0.104668	0.138945	0.0380668	0.114738	0.115749	0.167108	0.158115
gene:ENSGALG00000025881	1	complement(51576859..51607306)	ENSGALG00000025881	73	39	64	56	58	35	62	69	4.87375	3.07577	4.09348	3.51123	3.61584	3.07306	5.01875	3.0229	0.579252	0.351755	0.585932	0.523136	0.428562	0.356539	0.718896	0.427934	0.301098	0.182729	0.284333	0.238564	0.212785	0.18135	0.331278	0.203489
NCF4	1	complement(51610637..51620775)	ENSGALG00000038141	76	65	83	86	88	55	88	69	5.07404	5.12628	5.30874	5.39224	5.4861	4.82909	7.12339	3.0229	1.62487	1.57961	2.04741	2.16464	1.75198	1.5096	2.74927	1.15302	0.844614	0.820573	0.993541	0.987133	0.869871	0.767844	1.2669	0.548279
PVALB	1	51645215..51653703	ENSGALG00000012522	0	0	0	1	0	0	0	1	0	0	0	0.0627005	0	0	0	0.0438102	0	0	0	0.0290711	0	0	0	0.0193002	0	0	0	0.0132572	0	0	0	0.00917756
IFT27	1	51663627..51670724	ENSGALG00000042990	69	52	47	75	55	24	45	59	4.60669	4.10102	3.00615	4.70254	3.42881	2.10724	3.64264	2.5848	3.31965	2.84366	2.60893	4.24801	2.46403	1.48234	3.16363	2.21859	1.72557	1.47722	1.26603	1.93721	1.22341	0.753979	1.45784	1.05498
CACNG2	1	51688915..51735455	ENSGALG00000031977	5	1	1	3	0	0	0	3	0.333818	0.0788658	0.0639607	0.188101	0	0	0	0.13143	0.215558	0.0490033	0.0497413	0.152264	0	0	0	0.101088	0.112048	0.0254562	0.0241378	0.0694366	0	0	0	0.0480689
EIF3D	1	51754103..51761464	ENSGALG00000012529	3255	2639	3284	3170	3809	2780	2436	4568	217.316	208.127	210.047	198.761	237.461	244.089	197.188	200.125	73.7293	67.9453	85.8252	84.5338	80.3417	80.8403	80.6299	80.872	38.3248	35.2961	41.6481	38.5497	39.8903	41.1187	37.1554	38.4559
FOXRED2	1	51761996..51770041	ENSGALG00000012530	62	44	74	48	46	44	65	51	4.13935	3.4701	4.73309	3.00962	2.86773	3.86327	5.26159	2.23432	1.2717	1.02583	1.75124	1.15909	0.8786	1.15861	1.94821	0.817609	0.661035	0.532898	0.849821	0.528574	0.436232	0.589319	0.897763	0.388786
TXN2	1	51772260..51785102	ENSGALG00000012532	3262	2626	2925	2148	3212	3004	1908	3640	217.783	207.102	187.085	134.681	200.243	263.756	154.448	159.469	126.217	115.494	130.581	97.8473	115.731	149.22	107.88	110.082	65.6079	59.9965	63.3667	44.621	57.4613	75.8993	49.7126	52.3458
MYH9	1	51802991..51870983	ENSGALG00000043092	3696	3857	5306	5517	4544	3523	4777	8955	246.759	304.185	339.375	345.919	283.282	309.325	386.687	392.32	22.1098	26.2261	36.622	38.8542	25.3123	27.0557	41.7578	41.8698	11.4928	13.6239	17.7715	17.7186	12.5678	13.7617	19.2426	19.9098
RBFOX2	1	51964351..52040063	ENSGALG00000012540	64	63	73	82	84	66	63	147	4.27287	4.96855	4.66913	5.14144	5.23673	5.79491	5.0997	6.44009	1.90205	2.1282	2.50315	2.86905	2.32467	2.51814	2.73598	3.41462	0.988694	1.10556	1.2147	1.30836	1.15422	1.28083	1.26078	1.6237
MB	1	52054483..52058197	ENSGALG00000012541	0	3	3	0	0	1	0	0	0	0.236597	0.191882	0	0	0.0878016	0	0	0	0.178394	0.181081	0	0	0.0671618	0	0	0	0.092672	0.0878724	0	0	0.0341612	0	0
RASD2	1	complement(52085845..52093273)	ENSGALG00000012542	46	50	45	67	35	29	49	78	3.07113	3.94329	2.87823	4.20093	2.18197	2.54625	3.96643	3.41719	0.859005	1.0613	0.969556	1.47297	0.608621	0.695232	1.3371	1.13845	0.446515	0.551324	0.470493	0.671715	0.302185	0.353624	0.616155	0.541353
MCM5	1	complement(52144221..52165309)	ENSGALG00000012546	535	511	265	161	396	245	129	206	35.7186	40.3004	16.9496	10.0948	24.6874	21.5114	10.4422	9.02489	8.45678	9.18127	4.83303	2.99612	5.82891	4.97177	2.97969	2.54508	4.39587	4.76948	2.34531	1.36631	2.8941	2.52885	1.37308	1.21023
HMOX1	1	complement(52153748..52159902)	ENSGALG00000012550	5578	3285	4489	4161	5177	3349	6585	5557	372.408	259.074	287.119	260.897	322.745	294.048	533.04	243.453	146.64	98.161	136.158	128.781	126.734	113.027	252.964	114.181	76.2239	50.9925	66.0732	58.7277	62.9242	57.4901	116.569	54.2951
TOM1	1	complement(52167132..52187809)	ENSGALG00000012552	488	528	451	569	562	517	452	818	32.5807	41.6412	28.8463	35.6766	35.0362	45.3934	36.5883	35.8367	6.17247	7.59109	6.58171	8.47293	6.61937	8.39506	8.35425	8.08678	3.20848	3.94341	3.19388	3.86388	3.28657	4.27007	3.84976	3.84539
gene:ENSGALG00000044768	1	complement(52189765..52194504)	ENSGALG00000044768	135	90	95	141	124	64	71	115	9.0131	7.09792	6.07626	8.84077	7.73041	5.6193	5.74728	5.03817	9.5721	7.25349	7.77176	11.7699	8.18721	5.82569	7.35634	6.37315	4.97562	3.76803	3.77138	5.36741	4.06502	2.96318	3.38991	3.03053
gene:ENSGALG00000012556	1	complement(52195547..52202256)	ENSGALG00000012556	194	150	230	183	244	120	126	251	12.9522	11.8299	14.711	11.4742	15.2115	10.5362	10.1994	10.9963	4.41819	3.88298	6.04357	4.90655	5.17456	3.50847	4.19318	4.46786	2.2966	2.01713	2.93274	2.23752	2.56921	1.78455	1.93228	2.12454
ISX	1	complement(52290943..52316261)	ENSGALG00000012557	5	2	6	4	2	0	3	3	0.333818	0.157732	0.383764	0.250802	0.124684	0	0.242843	0.13143	0.228238	0.103772	0.316004	0.214961	0.0850137	0	0.20011	0.107034	0.118639	0.0539072	0.153346	0.0980281	0.04221	0	0.0922137	0.0508964
gene:ENSGALG00000045417	1	52551375..52552469	ENSGALG00000045417	0	0	0	0	0	0	0	0	0	0	0	0	0	0	0	0	0	0	0	0	0	0	0	0	0	0	0	0	0	0	0	0
LARGE1	1	52729204..53004111	ENSGALG00000012559	73	57	78	82	133	85	87	139	4.87375	4.49535	4.98893	5.14144	8.29149	7.46314	7.04244	6.08961	1.2537	1.1127	1.54557	1.65793	2.12698	1.87406	2.18333	1.86581	0.651679	0.578022	0.750013	0.756062	1.05606	0.953225	1.00611	0.887225
gene:ENSGALG00000033589	1	53072029..53138810	ENSGALG00000033589	0	1	0	1	0	0	0	0	0	0.0788658	0	0.0627005	0	0	0	0	0	0.0355722	0	0.0368436	0	0	0	0	0	0.018479	0	0.0168017	0	0	0	0
TIMP3	1	complement(53145365..53177923)	ENSGALG00000028627	290	413	383	406	303	329	289	990	19.3615	32.5716	24.4969	25.4564	18.8896	28.8867	23.3939	43.3721	12.4511	20.1554	18.9728	20.522	12.1142	18.1343	18.1317	33.2222	6.47216	10.4703	9.20689	9.35857	6.0148	9.22385	8.35535	15.7977
gene:ENSGALG00000037302	1	53250376..53269985	ENSGALG00000037302	0	0	0	0	0	0	0	2	0	0	0	0	0	0	0	0.0876203	0	0	0	0	0	0	0	0.111403	0	0	0	0	0	0	0	0.0529739
FBXO7	1	complement(53278103..53291713)	ENSGALG00000012569	1528	1422	1607	1776	1788	1249	1464	2333	102.015	112.147	102.785	111.356	111.468	109.664	118.507	102.209	20.9386	22.149	25.4075	28.6516	22.8156	21.9725	29.3153	24.9874	10.884	11.5059	12.3294	13.0659	11.3281	11.1761	13.5089	11.8819
gene:ENSGALG00000045260	1	53297931..53316570	ENSGALG00000045260	0	0	0	0	0	0	0	0	0	0	0	0	0	0	0	0	0	0	0	0	0	0	0	0	0	0	0	0	0	0	0	0
gene:ENSGALG00000039479	1	53322790..53335591	ENSGALG00000039479	0	0	1	0	0	0	0	0	0	0	0.0639607	0	0	0	0	0	0	0	0.03451	0	0	0	0	0	0	0	0.0167466	0	0	0	0	0
gene:ENSGALG00000012611	1	53336921..53349590	ENSGALG00000012611	1716	1681	1984	2010	1959	1529	1503	2488	114.566	132.573	126.898	126.028	122.128	134.249	121.664	109	28.2992	31.5105	37.7503	39.0242	30.0837	32.3711	36.2197	32.0693	14.71	16.369	18.319	17.7961	14.9368	16.4653	16.6906	15.2495
gene:ENSGALG00000019304	1	complement(53368976..53369485)	ENSGALG00000019304	0	0	0	1	0	0	0	0	0	0	0	0.0627005	0	0	0	0	0	0	0	0.103425	0	0	0	0	0	0	0	0.0471645	0	0	0	0
gene:ENSGALG00000012619	1	53375666..53392366	ENSGALG00000012619	100	74	101	137	88	114	96	137	6.67637	5.83607	6.46003	8.58996	5.4861	10.0094	7.77097	6.00199	1.608	1.35254	1.87383	2.59352	1.31768	2.35334	2.25573	1.72183	0.835846	0.702614	0.909308	1.18271	0.654239	1.19701	1.03947	0.818757
PWP1	1	complement(53393745..53408107)	ENSGALG00000012631	887	803	1301	1061	1150	566	588	1282	59.2194	63.3293	83.2128	66.5252	71.6933	49.6957	47.5972	56.1646	13.0236	13.4015	22.0398	18.3402	15.7234	10.6688	12.6158	14.7122	6.76972	6.9618	10.6952	8.36363	7.80678	5.42661	5.81353	6.99589
BTBD11	1	complement(53427816..53497435)	ENSGALG00000039595	38	13	112	66	107	41	53	144	2.53702	1.02526	7.1636	4.13823	6.6706	3.59987	4.29022	6.30866	0.731117	0.2843	2.48624	1.49496	1.91702	1.0127	1.49008	2.16545	0.380038	0.147688	1.20649	0.681741	0.951818	0.515101	0.686649	1.02971
gene:ENSGALG00000038647	1	complement(53594487..53595476)	ENSGALG00000038647	0	0	1	1	0	1	1	1	0	0	0.0639607	0.0627005	0	0.0878016	0.0809476	0.0438102	0	0	0.0599115	0.0611321	0	0.0666624	0.0758782	0.0405854	0	0	0.029073	0.0278779	0	0.0339073	0.0349658	0.019299
CRY1	1	complement(53642388..53676704)	ENSGALG00000012638	1859	1450	2161	2799	3291	2061	2361	3084	124.114	114.355	138.219	175.499	205.168	180.959	191.117	135.111	38.9503	34.5326	52.2406	69.0424	64.2095	55.4374	72.2864	50.5043	20.2465	17.939	25.3506	31.4852	31.8806	28.1977	33.3106	24.0156
MTERF2	1	53679123..53683274	ENSGALG00000012639	179	136	196	163	251	131	145	214	11.9507	10.7258	12.5363	10.2202	15.6478	11.502	11.7374	9.37537	5.81466	5.02159	7.34598	6.23363	7.59251	5.46306	6.88286	5.43335	3.02249	2.60861	3.56476	2.8427	3.76975	2.77874	3.17172	2.58365
TMEM263	1	complement(53686093..53698882)	ENSGALG00000012640	1285	1062	1382	1224	1147	880	829	1858	85.7913	83.7555	88.3936	76.7454	71.5063	77.2654	67.1056	81.3993	18.4219	17.3056	22.8593	20.6583	15.3122	16.196	17.3667	20.819	9.5758	8.98991	11.0928	9.42076	7.60261	8.23797	8.00281	9.89979
RIC8B	1	complement(53725544..53757828)	ENSGALG00000029484	466	490	571	539	687	487	476	855	31.1119	38.6443	36.5215	33.7956	42.829	42.7594	38.5311	37.4577	11.5411	13.7939	16.3162	15.7156	15.8437	15.484	17.2265	16.5504	5.9991	7.16565	7.91771	7.16674	7.86655	7.8758	7.93822	7.87
RFX4	1	complement(53763373..53853263)	ENSGALG00000012647	0	0	0	1	0	0	0	0	0	0	0	0.0627005	0	0	0	0	0	0	0	0.0216091	0	0	0	0	0	0	0	0.00985434	0	0	0	0
POLR3B	1	complement(53861738..53929245)	ENSGALG00000012655	472	480	486	478	657	403	377	653	31.5125	37.8556	31.0849	29.9708	40.9587	35.3841	30.5173	28.608	5.12806	5.92766	6.09214	6.11394	6.64687	5.62096	5.98525	5.54507	2.66559	3.07929	2.95631	2.78812	3.30023	2.85905	2.75809	2.63677
TCP11L2	1	complement(53931857..53948202)	ENSGALG00000012658	968	883	1043	1915	1978	965	1900	2175	64.6272	69.6385	66.711	120.071	123.312	84.7286	153.8	95.2871	9.51527	9.86591	11.8291	22.1614	18.1056	12.1777	27.2916	16.7104	4.94608	5.12513	5.74028	10.1062	8.98957	6.1941	12.5764	7.94608
CKAP4	1	53949473..53959022	ENSGALG00000012659	246	226	376	406	237	230	386	555	16.4239	17.8237	24.0492	25.4564	14.7751	20.1944	31.2458	24.3146	6.87234	7.17644	12.1194	13.353	6.16536	8.24881	15.7575	12.1184	3.57227	3.72801	5.88113	6.08931	3.06115	4.19568	7.26127	5.7625
NUAK1	1	53983409..54028357	ENSGALG00000012662	211	197	326	387	364	232	316	570	14.0871	15.5366	20.8512	24.2651	22.6925	20.37	25.5794	24.9718	4.35989	4.6269	7.77201	9.41425	7.00382	6.15424	9.54135	9.20557	2.26629	2.40358	3.77149	4.29315	3.47746	3.1303	4.39679	4.3774
C12orf75	1	complement(54229629..54246246)	ENSGALG00000026311	56	38	8	73	27	12	12	11	3.73877	2.9969	0.511685	4.57713	1.68323	1.05362	0.971371	0.481912	1.88033	1.45031	0.309927	2.8857	0.844211	0.517275	0.588786	0.288683	0.977404	0.753405	0.150397	1.31596	0.419158	0.263107	0.271321	0.137274
APPL2	1	54262171..54293903	ENSGALG00000027122	686	464	517	875	595	367	456	1118	45.7999	36.5937	33.0677	54.8629	37.0935	32.2232	36.9121	48.9798	14.5405	11.179	12.6435	21.8345	11.7439	9.98652	14.1237	18.5216	7.5582	5.80726	6.13547	9.95714	5.83094	5.07955	6.50841	8.80733
WASHC4	1	complement(54298419..54334354)	ENSGALG00000028254	277	267	362	483	487	225	363	589	18.4935	21.0572	23.1538	30.2843	30.3606	19.7554	29.384	25.8042	3.28826	3.6027	4.95812	6.75018	5.38339	3.42896	6.29684	5.46492	1.70925	1.87153	2.40601	3.07826	2.6729	1.74411	2.90167	2.59866
ALDH1L2	1	54341803..54369311	ENSGALG00000012691	14	0	2	7	1	0	0	2	0.934691	0	0.127921	0.438903	0.062342	0	0	0.0876203	0.202927	0	0.0334476	0.119452	0.0134975	0	0	0.0226582	0.105483	0	0.016231	0.0544732	0.00670162	0	0	0.0107743
C12orf45	1	complement(54370469..54374950)	ENSGALG00000012694	556	448	636	518	558	431	365	705	37.1206	35.3319	40.679	32.4788	34.7868	37.8425	29.5459	30.8862	14.8495	13.6002	19.5983	16.2873	13.8776	14.7778	14.2449	14.7167	7.71885	7.06504	9.51038	7.42746	6.89032	7.51658	6.56427	6.99802
SLC41A2	1	54375641..54424697	ENSGALG00000012697	808	719	782	660	800	523	710	1226	53.945	56.7045	50.0172	41.3823	49.8736	45.9202	57.4728	53.7112	8.72876	8.82878	9.74699	8.39396	8.0477	7.25332	11.208	10.3518	4.53725	4.58637	4.72989	3.82787	3.99575	3.68933	5.16482	4.92243
gene:ENSGALG00000037187	1	54434097..54434375	ENSGALG00000037187	0	0	0	0	2	2	1	3	0	0	0	0	0.124684	0.175603	0.0809476	0.13143	0	0	0	0	0.279722	0.385639	0.219476	0.352177	0	0	0	0	0.138885	0.196152	0.101138	0.167466
CHST11	1	complement(54437824..54592561)	ENSGALG00000030607	9	3	11	7	14	11	7	11	0.600873	0.236597	0.703567	0.438903	0.872788	0.965818	0.566633	0.481912	0.283139	0.107278	0.399275	0.259261	0.410134	0.444266	0.321799	0.270478	0.147177	0.0557284	0.193755	0.11823	0.203635	0.225972	0.14829	0.128617
TXNRD1	1	complement(54632776..54671332)	ENSGALG00000035345	605	496	730	524	838	340	462	967	40.392	39.1174	46.6913	32.855	52.2426	29.8526	37.3978	42.3644	7.6616	7.13965	10.6662	7.81227	9.88209	5.5276	8.54941	9.57135	3.98253	3.7089	5.17595	3.56261	4.90654	2.81157	3.93969	4.55133
NFYB	1	54682343..54696856	ENSGALG00000041193	1291	733	1319	1189	1453	911	936	1693	86.1919	57.8086	84.3641	74.5509	90.5829	79.9873	75.767	74.1706	30.5125	19.6919	35.9683	33.0838	31.9785	27.6417	32.3264	31.2746	15.8606	10.2295	17.4542	15.0871	15.8776	14.0597	14.8965	14.8716
HCFC2	1	complement(54701770..54724511)	ENSGALG00000029616	457	383	659	888	930	486	590	1283	30.511	30.2056	42.1501	55.678	57.9781	42.6716	47.7591	56.2084	4.62458	4.4054	7.6942	10.5791	8.76353	6.31373	8.72444	10.1476	2.40387	2.28851	3.73374	4.82438	4.35117	3.21142	4.02035	4.82537
GLT8D2	1	54727513..54743775	ENSGALG00000034078	7	6	11	11	0	3	10	15	0.467346	0.473195	0.703567	0.689705	0	0.263405	0.809476	0.657152	0.133454	0.130022	0.241963	0.246892	0	0.0734257	0.278588	0.223515	0.0693699	0.0675434	0.117416	0.11259	0	0.0373473	0.128378	0.106285
TDG	1	complement(54743480..54753986)	ENSGALG00000031457	689	518	699	616	498	367	501	1286	46.0002	40.8525	44.7085	38.6235	31.0463	32.2232	40.5548	56.3399	9.03103	7.71754	10.571	9.50563	6.07839	6.17559	9.5959	13.1747	4.69437	4.0091	5.12978	4.33482	3.01797	3.14116	4.42193	6.2648
C1H12ORF73	1	54754183..54755465	ENSGALG00000030933	449	370	410	351	411	321	163	464	29.9769	29.1804	26.2239	22.0079	25.6226	28.1843	13.1945	20.3279	18.1438	16.9947	19.1156	16.6983	15.4655	16.6526	9.62497	14.6549	9.43123	8.82841	9.27618	7.61486	7.67876	8.47018	4.43533	6.96864
HSP90B1	1	complement(54759459..54769305)	ENSGALG00000033789	36168	35407	38930	29437	35709	25096	24814	46090	2414.71	2792.4	2489.99	1845.71	2226.17	2203.47	2008.63	2019.21	554.759	617.306	688.949	531.564	510.033	494.172	556.169	552.547	288.366	320.677	334.324	242.408	253.236	251.356	256.291	262.745
NT5DC3	1	54798750..54818100	ENSGALG00000029746	58	51	73	93	57	28	62	96	3.87229	4.02216	4.66913	5.83114	3.55349	2.45845	5.01875	4.20577	1.45886	1.4581	2.11851	2.75392	1.33506	0.904144	2.27881	1.8873	0.758322	0.757452	1.02804	1.25586	0.66287	0.459885	1.05011	0.897439
gene:ENSGALG00000039245	1	complement(54826433..54835321)	ENSGALG00000039245	176	109	161	145	128	111	127	191	11.7504	8.59637	10.2977	9.09157	7.97978	9.74598	10.2803	8.36774	3.75902	2.64618	3.96744	3.64596	2.54573	3.04354	3.96365	3.18844	1.95395	1.37463	1.92527	1.66266	1.26398	1.54807	1.82651	1.51615
gene:ENSGALG00000041360	1	complement(54838907..54845451)	ENSGALG00000041360	39	18	39	55	42	25	17	55	2.60378	1.41958	2.49447	3.44853	2.61836	2.19504	1.37611	2.40956	1.89811	0.995775	2.19	3.15139	1.90348	1.56204	1.20903	2.0922	0.986648	0.517284	1.06274	1.43712	0.945093	0.794517	0.557138	0.994875
gene:ENSGALG00000029824	1	complement(54863006..54871746)	ENSGALG00000029824	19	7	27	32	25	17	12	41	1.26851	0.552061	1.72694	2.00642	1.55855	1.49263	0.971371	1.79622	0.839859	0.351707	1.37702	1.66527	1.02904	0.964707	0.775111	1.41651	0.436562	0.182705	0.66822	0.759408	0.510928	0.490689	0.357182	0.673573
ASCL1	1	complement(55116728..55118741)	ENSGALG00000037082	99	43	56	106	66	73	53	44	6.6096	3.39123	3.5818	6.64625	4.11457	6.40952	4.29022	1.92765	2.1846	1.07854	1.42576	2.75375	1.35619	2.06801	1.709	0.758877	1.13556	0.560277	0.691874	1.25578	0.67336	1.05187	0.787531	0.360858
PAH	1	55129804..55165880	ENSGALG00000012754	15685	14576	16069	17390	19967	17247	13121	24546	1047.19	1149.55	1027.78	1090.36	1244.78	1514.31	1062.11	1075.36	403.73	426.457	477.219	526.973	478.586	569.92	493.518	493.821	209.861	221.536	231.579	240.314	237.622	289.885	227.42	234.82
gene:ENSGALG00000019300	1	55173105..55201560	ENSGALG00000019300	2	0	0	5	1	3	0	3	0.133527	0	0	0.313502	0.062342	0.263405	0	0.13143	0.0623579	0	0	0.183533	0.0290337	0.120082	0	0.0731081	0.0324139	0	0	0.0836959	0.0144155	0.0610785	0	0.0347641
IGF-I	1	55335204..55383631	ENSGALG00000012755	243	238	277	310	258	149	222	510	16.2236	18.7701	17.7171	19.4371	16.0842	13.0824	17.9704	22.3432	12.7764	14.2236	16.8037	19.1887	12.6317	10.0573	17.0563	20.9583	6.64123	7.38887	8.15427	8.75058	6.27176	5.11557	7.8598	9.966
PARPBP	1	complement(55424000..55472057)	ENSGALG00000012756	9	10	14	6	14	4	10	6	0.600873	0.788658	0.895449	0.376203	0.872788	0.351206	0.809476	0.262861	0.0940032	0.118722	0.168714	0.0737791	0.136166	0.0536357	0.152626	0.0489817	0.0488633	0.0616735	0.0818712	0.0336452	0.0676076	0.0272813	0.0703325	0.0232916
PMCH	1	55426369..55427757	ENSGALG00000012757	0	1	1	0	0	0	0	1	0	0.0788658	0.0639607	0	0	0	0	0.0438102	0	0.0616187	0.0625466	0	0	0	0	0.0423706	0	0.0320096	0.0303518	0	0	0	0	0.0201479
NUP37	1	55472091..55496235	ENSGALG00000012759	391	346	313	284	373	244	247	377	26.1046	27.2876	20.0197	17.8069	23.2536	21.4236	19.9941	16.5164	11.1233	11.1883	10.2737	9.51171	9.88115	8.91131	10.268	8.38267	5.78196	5.8121	4.98546	4.33759	4.90608	4.53266	4.73163	3.98609
gene:ENSGALG00000012760	1	55504144..55518514	ENSGALG00000012760	232	213	278	214	268	188	271	421	15.4892	16.7984	17.7811	13.4179	16.7077	16.5067	21.9368	18.4441	6.76067	7.05525	9.34694	7.34172	7.2724	7.03321	11.5399	9.58886	3.51423	3.66505	4.53576	3.34802	3.61081	3.57738	5.31774	4.55966
DRAM1	1	complement(55547853..55561586)	ENSGALG00000012761	17	14	28	25	11	12	20	36	1.13498	1.10412	1.7909	1.56751	0.685762	1.05362	1.61895	1.57717	0.942298	0.88206	1.79069	1.6314	0.56777	0.853914	1.61994	1.55964	0.48981	0.458211	0.868961	0.743963	0.281903	0.434336	0.746492	0.741634
GNPTAB	1	55573823..55614936	ENSGALG00000012763	1703	1607	2046	2019	1937	1388	1624	2917	113.699	126.737	130.864	126.592	120.756	121.869	131.459	127.794	12.6913	13.6126	17.5922	17.7138	13.442	13.2793	17.6851	16.9907	6.59701	7.07143	8.53692	8.07796	6.67405	6.75441	8.14957	8.07937
SYCP3	1	55616634..55625686	ENSGALG00000012766	10	4	7	7	9	3	3	8	0.667637	0.315463	0.447725	0.438903	0.561078	0.263405	0.242843	0.350481	0.584442	0.265725	0.472022	0.481639	0.489807	0.22509	0.256208	0.365439	0.303796	0.138039	0.229057	0.21964	0.243193	0.11449	0.118064	0.173772
CHPT1	1	complement(55625668..55645260)	ENSGALG00000012769	169	133	167	184	133	94	143	288	11.2831	10.4892	10.6814	11.5369	8.29149	8.25335	11.5755	12.6173	2.1077	1.8854	2.40304	2.7016	1.54459	1.50502	2.60608	2.80735	1.09559	0.979427	1.16611	1.232	0.766903	0.765517	1.20092	1.33494
MYBPC1	1	complement(55652011..55723269)	ENSGALG00000012783	0	0	0	0	0	0	1	0	0	0	0	0	0	0	0.0809476	0	0	0	0	0	0	0	0.0159754	0	0	0	0	0	0	0	0.0073617	0
SPIC	1	complement(55757636..55763936)	ENSGALG00000027209	0	0	0	0	0	1	0	0	0	0	0	0	0	0.0878016	0	0	0	0	0	0	0	0.0711595	0	0	0	0	0	0	0	0.0361946	0	0
PARP12	1	55786716..55800554	ENSGALG00000046187	233	241	328	387	323	220	287	615	15.5559	19.0067	20.9791	24.2651	20.1365	19.3164	23.232	26.9432	4.66942	5.48978	7.58409	9.13061	6.02768	5.66009	8.40463	9.63307	2.42718	2.85182	3.6803	4.1638	2.99279	2.87895	3.87297	4.58068
TBXAS1	1	complement(55806774..56041222)	ENSGALG00000012791	49	28	79	39	50	27	74	51	3.27142	2.20824	5.05289	2.44532	3.1171	2.37064	5.99012	2.23432	1.20218	0.78084	2.23626	1.12647	1.14231	0.850414	2.65298	0.977971	0.624898	0.40563	1.08518	0.513701	0.567166	0.432556	1.22253	0.465041
HIPK2	1	56075644..56198466	ENSGALG00000012792	7888	6050	6297	6064	6791	5256	5812	11074	526.632	477.138	402.76	380.216	423.365	461.485	470.468	485.154	91.285	79.5827	84.0792	82.6178	73.1824	78.0875	98.2851	100.166	47.4503	41.3415	40.8008	37.6759	36.3357	39.7185	45.2912	47.6305
KIAA1549	1	56292882..56362827	ENSGALG00000012796	108	103	190	257	190	91	161	373	7.21048	8.12318	12.1525	16.114	11.845	7.98995	13.0326	16.3412	0.809749	0.877799	1.64363	2.26852	1.32654	0.875915	1.76393	2.18584	0.420911	0.455998	0.797597	1.0345	0.658639	0.445526	0.812846	1.0394
TMEM213	1	complement(56374719..56374886)	ENSGALG00000026974	0	0	0	0	0	0	0	0	0	0	0	0	0	0	0	0	0	0	0	0	0	0	0	0	0	0	0	0	0	0	0	0
ATP6V0A4	1	56383284..56408305	ENSGALG00000040666	0	0	4	0	2	0	0	1	0	0	0.255843	0	0.124684	0	0	0.0438102	0	0	0.060023	0	0.0242218	0	0	0.0101653	0	0	0.0291272	0	0.0120263	0	0	0.00483374
SVOPL	1	56415234..56432260	ENSGALG00000012812	0	0	0	0	0	0	0	0	0	0	0	0	0	0	0	0	0	0	0	0	0	0	0	0	0	0	0	0	0	0	0	0
TRIM24	1	complement(56435003..56493091)	ENSGALG00000012823	351	267	299	331	423	228	234	392	23.434	21.0572	19.1242	20.7539	26.3707	20.0188	18.9417	17.1736	3.5323	3.05416	3.47171	3.92157	3.96398	2.94563	3.44109	3.08332	1.8361	1.58657	1.68471	1.78834	1.96815	1.49827	1.5857	1.46617
AKR1D1	1	56606803..56640860	ENSGALG00000012834	3180	5914	5863	4696	8157	7646	5284	12413	212.308	466.412	375.001	294.441	508.524	671.331	427.727	543.815	100.799	213.079	214.423	175.243	240.769	311.141	244.75	307.531	52.3958	110.69	104.052	79.9153	119.544	158.259	112.784	146.236
gene:ENSGALG00000034511	1	complement(56680591..56689353)	ENSGALG00000034511	410	387	375	345	488	204	255	309	27.3731	30.5211	23.9853	21.6317	30.4229	17.9115	20.6416	13.5373	13.4016	14.3785	14.1425	13.2762	14.8537	8.56046	12.1799	7.89431	6.96621	7.46935	6.86289	6.05431	7.37497	4.3542	5.61266	3.75387
gene:ENSGALG00000012847	1	complement(56693093..56705912)	ENSGALG00000012847	10279	7462	12647	18675	13685	5677	11795	21984	686.264	588.497	808.911	1170.93	853.15	498.45	954.777	963.122	302.271	249.42	429.098	646.53	374.741	214.318	506.843	505.284	157.122	129.569	208.227	294.835	186.062	109.011	233.561	240.271
KDM7A	1	complement(56754302..56787545)	ENSGALG00000035108	50	51	92	157	114	63	114	284	3.33818	4.02216	5.88438	9.84397	7.10699	5.5315	9.22803	12.4421	1.71179	1.98463	3.63404	6.32792	3.63434	2.76894	5.70314	7.59942	0.889794	1.03098	1.76348	2.8857	1.80448	1.4084	2.62809	3.61365
SLC37A3	1	complement(56807019..56827366)	ENSGALG00000012849	516	603	641	587	624	441	582	1022	34.4501	47.5561	40.9988	36.8052	38.9014	38.7205	47.1115	44.774	6.5286	8.67199	9.35731	8.74361	7.35184	7.16313	10.7603	10.1066	3.3936	4.50492	4.54079	3.98732	3.65025	3.64346	4.95849	4.80584
RAB19	1	56827540..56831694	ENSGALG00000012850	26	34	29	35	22	22	18	25	1.73586	2.68144	1.85486	2.19452	1.37152	1.93164	1.45706	1.09525	0.814288	1.21036	1.04791	1.29049	0.641606	0.884548	0.823772	0.611966	0.423271	0.628756	0.508517	0.588498	0.318563	0.449917	0.379606	0.291
MKRN1	1	complement(56836124..56858052)	ENSGALG00000012852	2683	2550	2922	3243	3132	2314	2276	4571	179.127	201.108	186.893	203.338	195.255	203.173	184.237	200.256	39.38	42.5428	49.4832	56.0381	42.8072	43.6026	48.8154	52.4383	20.4699	22.1001	24.0125	25.5549	21.2542	22.1781	22.4948	24.9353
gene:ENSGALG00000037671	1	56862364..56885474	ENSGALG00000037671	487	487	308	487	476	388	354	786	32.5139	38.4077	19.6999	30.5351	29.6748	34.067	28.6555	34.4348	8.89216	10.1074	6.48861	10.4686	8.0933	9.09502	9.4452	11.2172	4.62218	5.25056	3.1487	4.77397	4.01839	4.6261	4.35248	5.33395
DENND2A	1	complement(56889138..56945866)	ENSGALG00000012857	478	404	643	625	609	496	563	1027	31.913	31.8618	41.1267	39.1878	37.9663	43.5496	45.5735	44.993	5.75585	5.5296	8.93337	8.8602	6.82873	7.66756	9.90649	9.66573	2.99192	2.87251	4.33506	4.04049	3.39052	3.90004	4.56505	4.59621
ADCK2	1	56947561..56957857	ENSGALG00000012863	193	223	198	261	204	134	184	303	12.8854	17.5871	12.6642	16.3648	12.7178	11.7654	14.8944	13.2745	4.29961	5.64687	5.08932	6.84533	4.23197	3.8324	5.9899	5.27591	2.23496	2.93343	2.46968	3.12166	2.10121	1.94932	2.76023	2.50878
NDUFB2	1	56974471..56975259	ENSGALG00000032595	4536	3441	2532	2442	2989	2800	1568	3694	302.84	271.377	161.948	153.115	186.34	245.845	126.926	161.835	268.473	231.496	172.908	170.159	164.738	212.755	135.614	170.886	139.553	120.257	83.9062	77.5971	81.7939	108.216	62.4927	81.2592
BRAF	1	complement(56983387..57058584)	ENSGALG00000012865	72	115	103	143	167	93	126	223	4.80698	9.06957	6.58795	8.96617	10.4111	8.16555	10.1994	9.76966	1.03397	1.87717	1.70661	2.41765	2.23323	1.71456	2.64409	2.50301	0.537462	0.975152	0.828163	1.10251	1.10882	0.872095	1.21843	1.19022
MRPS33	1	complement(57070626..57075823)	ENSGALG00000028879	745	683	785	711	818	566	464	961	49.7389	53.8654	50.2091	44.58	50.9958	49.6957	37.5597	42.1016	32.2509	33.6076	39.2083	36.2357	32.9746	31.4554	29.3517	32.5156	16.7642	17.4584	19.0265	16.5245	16.3722	15.9995	13.5257	15.4617
gene:ENSGALG00000045120	1	complement(57076215..57077351)	ENSGALG00000045120	0	0	0	0	0	0	0	1	0	0	0	0	0	0	0	0.0438102	0	0	0	0	0	0	0	0.028806	0	0	0	0	0	0	0	0.0136977
TMEM178B	1	57091544..57302451	ENSGALG00000028444	2	0	3	5	0	1	2	5	0.133527	0	0.191882	0.313502	0	0.0878016	0.161895	0.219051	0.0594812	0	0.102942	0.175066	0	0.0381807	0.086918	0.116226	0.0309186	0	0.0499544	0.0798348	0	0.0194203	0.0400531	0.0552673
gene:ENSGALG00000046291	1	complement(57227117..57228229)	ENSGALG00000046291	0	0	0	1	1	0	0	0	0	0	0	0.0627005	0.062342	0	0	0	0	0	0	0.0443249	0.0350596	0	0	0	0	0	0	0.0202133	0.0174074	0	0	0
gene:ENSGALG00000045859	1	complement(57323243..57324379)	ENSGALG00000045859	0	0	0	1	0	0	0	0	0	0	0	0.0627005	0	0	0	0	0	0	0	0.0433893	0	0	0	0	0	0	0	0.0197867	0	0	0	0
AGK	1	57332274..57363591	ENSGALG00000012870	470	434	423	405	560	347	343	609	31.3789	34.2278	27.0554	25.3937	34.9115	30.4672	27.765	26.6804	10.7682	11.3023	11.1818	10.9241	11.9475	10.2064	11.4834	10.9055	5.59738	5.87132	5.42613	4.98167	5.93202	5.19137	5.29172	5.18576
KIAA1147	1	complement(57369059..57379716)	ENSGALG00000012874	98	70	107	224	111	103	133	268	6.54284	5.52061	6.84379	14.0449	6.91996	9.04357	10.766	11.7411	2.19724	1.78394	2.76795	5.91264	2.31748	2.96471	4.35746	4.69644	1.14214	0.92672	1.34319	2.69632	1.15065	1.50797	2.00798	2.23323
WEE2	1	57382693..57393808	ENSGALG00000012875	1	0	2	1	0	0	1	2	0.0667637	0	0.127921	0.0627005	0	0	0.0809476	0.0876203	0.0244484	0	0.056416	0.0287827	0	0	0.0357256	0.0382175	0.0127084	0	0.0273768	0.0131257	0	0	0.0164629	0.0181731
SSBP1	1	57395053..57400622	ENSGALG00000012876	1111	825	686	619	1025	732	542	1081	74.1744	65.0643	43.877	38.8116	63.9006	64.2708	43.8736	47.3588	67.9649	57.3661	48.4191	44.5803	58.3895	57.4877	48.4506	51.6867	35.3284	29.8005	23.4962	20.3298	28.9909	29.2406	22.3267	24.5779
CREB3L2	1	57408100..57480365	ENSGALG00000012877	337	319	461	431	494	269	391	609	22.4994	25.1582	29.4859	27.0239	30.797	23.6186	31.6505	26.6804	8.83166	9.50241	13.9391	13.2976	12.0554	9.05021	14.9734	12.4742	4.59074	4.9363	6.7642	6.06404	5.98559	4.60331	6.89993	5.93168
DGKI	1	57491613..57698081	ENSGALG00000012890	1	0	0	0	0	0	0	0	0.0667637	0	0	0	0	0	0	0	0.0133284	0	0	0	0	0	0	0	0.00692817	0	0	0	0	0	0	0
PTN	1	57724423..57794404	ENSGALG00000040493	101	91	120	169	40	117	130	203	6.74313	7.17679	7.67528	10.5964	2.49368	10.2728	10.5232	8.89346	0.615347	0.630189	0.843534	1.21218	0.226934	0.915121	1.15737	0.966668	0.31986	0.32737	0.409339	0.552787	0.112675	0.465468	0.533332	0.459666
CHRM2	1	complement(57864325..57865725)	ENSGALG00000012894	1487	1083	1415	1283	1817	953	1266	1728	99.2776	85.4117	90.5043	80.4447	113.275	83.6749	102.48	75.7039	44.4768	36.8199	48.8317	45.1785	50.6079	36.594	55.3333	40.397	23.1192	19.1271	23.6964	20.6026	25.1273	18.6132	25.4984	19.2094
MTPN	1	58262001..58299769	ENSGALG00000041619	2662	3116	3443	2796	4345	2572	3558	5868	177.725	245.746	220.217	175.311	270.876	225.826	288.012	257.078	29.1939	38.8429	43.5656	36.0996	44.3725	36.2117	57.019	50.2987	15.1751	20.1781	21.1409	16.4624	22.0313	18.4187	26.2752	23.9178
FAM180A	1	58388267..58415575	ENSGALG00000028459	1	0	0	1	0	2	0	0	0.0667637	0	0	0.0627005	0	0.175603	0	0	0.0605557	0	0	0.0712913	0	0.155481	0	0	0.0314771	0	0	0.0325108	0	0.0790843	0	0
SLC13A4	1	58420521..58447259	ENSGALG00000012908	0	0	0	0	0	0	0	0	0	0	0	0	0	0	0	0	0	0	0	0	0	0	0	0	0	0	0	0	0	0	0	0
C7orf73	1	complement(58456261..58462431)	ENSGALG00000036355	959	510	404	625	862	333	605	582	64.0264	40.2216	25.8401	39.1878	53.7388	29.2379	48.9733	25.4975	65.4502	39.5634	31.8124	50.2174	54.7823	29.1763	60.3362	31.0455	34.0213	20.5523	15.4375	22.9005	27.1999	14.8403	27.8038	14.7626
SYT10	1	58696926..58729393	ENSGALG00000012911	0	0	0	0	0	0	0	0	0	0	0	0	0	0	0	0	0	0	0	0	0	0	0	0	0	0	0	0	0	0	0	0
PKP2	1	58878156..58920195	ENSGALG00000012913	19	35	29	26	4	11	24	39	1.26851	2.7603	1.85486	1.63021	0.249368	0.965818	1.94274	1.7086	0.269711	0.564733	0.474969	0.43451	0.0528744	0.200462	0.497835	0.432705	0.140197	0.293367	0.230487	0.198148	0.0262526	0.101963	0.22941	0.205758
gene:ENSGALG00000012919	1	58962612..58965850	ENSGALG00000012919	451	382	414	363	440	264	251	529	30.1104	30.1267	26.4797	22.7603	27.4305	23.1796	20.3179	23.1756	19.831	19.0925	21.0035	18.7913	18.0161	14.9027	16.1277	18.1805	10.3082	9.91814	10.1923	8.56933	8.94516	7.58014	7.43186	8.64513
DNM1L	1	complement(58971662..59006582)	ENSGALG00000012929	1201	1213	1468	1375	1505	1165	1173	2111	80.1832	95.6642	93.8943	86.2132	93.8247	102.289	94.9516	92.4832	16.5659	19.018	23.3626	22.3284	19.3308	20.6297	23.6429	22.7585	8.61105	9.87945	11.3371	10.1824	9.59792	10.4931	10.895	10.822
FGD4	1	complement(59021804..59039816)	ENSGALG00000012932	12	14	14	27	28	16	21	23	0.801164	1.10412	0.895449	1.69291	1.74558	1.40483	1.6999	1.00763	0.258271	0.342495	0.347653	0.684133	0.561169	0.442088	0.660456	0.386906	0.134251	0.177919	0.168704	0.311983	0.278625	0.224864	0.304348	0.18398
BICD1	1	complement(59164015..59224210)	ENSGALG00000012934	1	2	4	3	0	2	3	8	0.0667637	0.157732	0.255843	0.188101	0	0.175603	0.242843	0.350481	0.018355	0.0417269	0.0847106	0.0648273	0	0.047128	0.0804648	0.11477	0.00954102	0.0216762	0.0411072	0.029563	0	0.0239712	0.0370793	0.0545749
gene:ENSGALG00000045031	1	59237872..59238879	ENSGALG00000045031	0	0	0	0	0	0	0	0	0	0	0	0	0	0	0	0	0	0	0	0	0	0	0	0	0	0	0	0	0	0	0	0
gene:ENSGALG00000044524	1	59241726..59242732	ENSGALG00000044524	0	0	0	0	0	0	0	1	0	0	0	0	0	0	0	0.0438102	0	0	0	0	0	0	0	0.0325248	0	0	0	0	0	0	0	0.0154661
gene:ENSGALG00000044624	1	59245579..59246586	ENSGALG00000044624	0	0	0	0	0	0	0	0	0	0	0	0	0	0	0	0	0	0	0	0	0	0	0	0	0	0	0	0	0	0	0	0
gene:ENSGALG00000044959	1	59249433..59250440	ENSGALG00000044959	0	0	0	0	0	0	0	0	0	0	0	0	0	0	0	0	0	0	0	0	0	0	0	0	0	0	0	0	0	0	0	0
gene:ENSGALG00000046239	1	59253286..59254293	ENSGALG00000046239	0	0	0	0	0	0	0	0	0	0	0	0	0	0	0	0	0	0	0	0	0	0	0	0	0	0	0	0	0	0	0	0
gene:ENSGALG00000045433	1	59257140..59258147	ENSGALG00000045433	0	0	0	0	0	0	0	0	0	0	0	0	0	0	0	0	0	0	0	0	0	0	0	0	0	0	0	0	0	0	0	0
gene:ENSGALG00000032522	1	complement(59339115..59339510)	ENSGALG00000032522	2	0	0	0	0	2	0	0	0.133527	0	0	0	0	0.175603	0	0	0.211639	0	0	0	0	0.2717	0	0	0.110011	0	0	0	0	0.138198	0	0
gene:ENSGALG00000045168	1	complement(59380189..59387463)	ENSGALG00000045168	863	537	1113	1576	1548	772	1113	1732	57.617	42.3509	71.1882	98.8159	96.5054	67.7829	90.0947	75.8792	6.14296	4.34482	9.14081	13.207	10.2607	7.05469	11.5769	9.63601	3.19314	2.25704	4.43573	6.02276	5.09454	3.58831	5.3348	4.58208
AMN1	1	59452519..59473212	ENSGALG00000012938	59	79	64	81	65	47	53	86	3.93906	6.2304	4.09348	5.07874	4.05223	4.12668	4.29022	3.76767	2.73795	4.16707	3.4267	4.42527	2.80884	2.80004	3.59401	3.11928	1.4232	2.16471	1.66286	2.01804	1.39461	1.42422	1.65617	1.48327
ETFBKMT	1	complement(59476229..59483268)	ENSGALG00000027056	80	110	67	60	150	45	71	79	5.34109	8.67524	4.28536	3.76203	9.3513	3.95107	5.74728	3.461	2.60075	4.06473	2.51307	2.29637	4.54088	1.87808	3.37284	2.00733	1.35188	2.11154	1.21951	1.0472	2.25458	0.955269	1.55425	0.954516
gene:ENSGALG00000012944	1	59494161..59590192	ENSGALG00000012944	168	252	298	456	497	238	311	516	11.2163	19.8742	19.0603	28.5914	30.984	20.8968	25.1747	22.606	1.64948	2.81234	3.37579	5.27088	4.54395	2.9999	4.46197	3.95976	0.857404	1.46095	1.63816	2.40366	2.25611	1.52587	2.05614	1.88293
gene:ENSGALG00000045990	1	59589618..59600544	ENSGALG00000045990	208	302	361	392	500	294	316	490	13.8868	23.8175	23.0898	24.5786	31.171	25.8137	25.5794	21.467	6.91757	11.4164	13.8522	15.3482	15.4846	12.5525	15.357	12.7371	3.59578	5.93057	6.72203	6.99921	7.68825	6.38474	7.07674	6.05668
SINHCAF	1	59618210..59633491	ENSGALG00000012946	205	97	249	204	171	124	200	383	13.6866	7.64998	15.9262	12.7909	10.6605	10.8874	16.1895	16.7793	2.80092	1.50643	3.92527	3.2814	2.17562	2.17502	3.99307	4.09005	1.45593	0.78256	1.9048	1.49641	1.08022	1.1063	1.84006	1.94488
gene:ENSGALG00000030026	1	59653910..59659868	ENSGALG00000030026	3	1	6	3	3	4	1	8	0.200291	0.0788658	0.383764	0.188101	0.187026	0.351206	0.0809476	0.350481	0.332576	0.126009	0.767437	0.391537	0.309693	0.569276	0.161994	0.693173	0.172874	0.0654588	0.372412	0.178551	0.153765	0.289557	0.0746492	0.329615
gene:ENSGALG00000012947	1	59669212..59682477	ENSGALG00000012947	36	43	39	32	31	22	19	56	2.40349	3.39123	2.49447	2.00642	1.9326	1.93164	1.538	2.45337	1.04761	1.42232	1.30944	1.0963	0.840042	0.821892	0.807945	1.27371	0.544554	0.738866	0.635427	0.499943	0.417088	0.418048	0.372313	0.605668
IPO8	1	59686745..59727927	ENSGALG00000012953	325	335	525	524	515	368	457	668	21.6982	26.4201	33.5794	32.855	32.1061	32.311	36.9931	29.2652	4.36926	5.11917	8.1434	8.29349	6.44721	6.35135	8.9778	7.01913	2.27116	2.6593	3.95172	3.78205	3.2011	3.23056	4.1371	3.33771
TMTC1	1	59777130..59917023	ENSGALG00000012956	65	32	85	75	45	116	85	122	4.33964	2.52371	5.43666	4.70254	2.80539	10.185	6.88055	5.34484	1.06565	0.596322	1.60784	1.44758	0.686995	2.44147	2.03633	1.5633	0.553928	0.309777	0.780229	0.660137	0.341099	1.24183	0.938371	0.743375
gene:ENSGALG00000044625	1	complement(59980841..59982553)	ENSGALG00000044625	0	0	0	0	0	0	0	0	0	0	0	0	0	0	0	0	0	0	0	0	0	0	0	0	0	0	0	0	0	0	0	0
gene:ENSGALG00000012958	1	59988534..59990025	ENSGALG00000012958	6	0	1	4	0	1	1	3	0.400582	0	0.0639607	0.250802	0	0.0878016	0.0809476	0.13143	0.168517	0	0.0324052	0.132262	0	0.0360567	0.0410414	0.0658561	0.0875958	0	0.0157252	0.0603149	0	0.0183399	0.0189125	0.0313156
gene:ENSGALG00000012969	1	59990319..59992246	ENSGALG00000012969	13	7	9	27	7	8	5	15	0.867928	0.552061	0.575646	1.69291	0.436394	0.702413	0.404738	0.657152	0.371342	0.227279	0.296617	0.90798	0.186196	0.293369	0.208704	0.334892	0.193025	0.118067	0.143938	0.414064	0.0924477	0.14922	0.0961738	0.159247
gene:ENSGALG00000039636	1	60007870..60009501	ENSGALG00000039636	10	9	8	6	18	7	3	5	0.667637	0.709792	0.511685	0.376203	1.12216	0.614611	0.242843	0.219051	0.963322	0.985474	0.889169	0.680464	1.61467	0.865692	0.422302	0.376465	0.500739	0.511933	0.431484	0.31031	0.801699	0.440327	0.194603	0.179015
WASHC1	1	complement(60010721..60049926)	ENSGALG00000012974	405	422	407	434	538	387	276	740	27.0393	33.2814	26.032	27.212	33.54	33.9792	22.3415	32.4195	8.22255	9.73855	9.53385	10.3734	10.1712	10.0869	8.18823	11.7426	4.27411	5.05897	4.62646	4.73057	5.05011	5.13059	3.77325	5.58381
gene:ENSGALG00000012975	1	60069873..60168362	ENSGALG00000012975	10	7	31	20	17	20	8	79	0.667637	0.552061	1.98278	1.25401	1.05981	1.75603	0.647581	3.461	0.133157	0.105948	0.476265	0.313528	0.210792	0.341891	0.155662	0.822193	0.0692156	0.0550378	0.231115	0.142977	0.10466	0.1739	0.0717315	0.390966
gene:ENSGALG00000044164	1	60170516..60170866	ENSGALG00000044164	0	1	3	0	3	2	0	4	0	0.0788658	0.191882	0	0.187026	0.175603	0	0.175241	0	0.135701	0.413235	0	0.333515	0.306533	0	0.373247	0	0.0704941	0.200529	0	0.165593	0.155915	0	0.177485
gene:ENSGALG00000019291	1	complement(60182541..60202082)	ENSGALG00000019291	2	1	0	2	7	3	1	2	0.133527	0.0788658	0	0.125401	0.436394	0.263405	0.0809476	0.0876203	0.0466383	0.026506	0	0.0549066	0.152003	0.0898107	0.0340755	0.0364523	0.0242428	0.0137693	0	0.0250389	0.0754707	0.0456814	0.0157025	0.0173337
SLC6A12	1	complement(60223646..60250104)	ENSGALG00000019290	329	656	946	1283	2143	856	1062	1108	21.9652	51.736	60.5068	80.4447	133.599	75.1582	85.9664	48.5417	7.55844	17.1305	25.0755	34.7012	45.8457	25.2466	35.6525	19.8957	3.92891	8.89895	12.1683	15.8247	22.7628	12.8415	16.4292	9.46071
SLC6A13	1	complement(60262382..60287559)	ENSGALG00000012985	4	4	6	2	3	1	1	8	0.267055	0.315463	0.383764	0.125401	0.187026	0.0878016	0.0809476	0.350481	0.0925045	0.105146	0.160095	0.0544521	0.0646048	0.0296891	0.0337934	0.144602	0.0480842	0.0546212	0.0776885	0.0248316	0.0320768	0.0151011	0.0155725	0.0687608
KDM5A	1	complement(60300831..60346518)	ENSGALG00000012986	225	270	379	514	375	301	386	662	15.0218	21.2938	24.2411	32.228	23.3783	26.4283	31.2458	29.0023	1.84223	2.51278	3.58032	4.95457	2.85912	3.16389	4.61825	4.23644	0.957598	1.30534	1.73741	2.25942	1.41958	1.60928	2.12816	2.0145
CCDC77	1	60351125..60361329	ENSGALG00000012987	21	27	19	22	18	16	2	28	1.40204	2.12938	1.21525	1.37941	1.12216	1.40483	0.161895	1.22668	0.609837	0.891229	0.636606	0.752141	0.486752	0.596497	0.08487	0.635529	0.316996	0.462975	0.308924	0.342996	0.241676	0.303403	0.0391093	0.302204
B4GALNT3	1	60369118..60426095	ENSGALG00000012988	1	1	1	2	2	3	1	15	0.0667637	0.0788658	0.0639607	0.125401	0.124684	0.263405	0.0809476	0.657152	0.0145654	0.0165559	0.0168052	0.0342952	0.0271264	0.0560965	0.0212839	0.170763	0.00757114	0.00860042	0.008155	0.0156395	0.0134685	0.028533	0.00980792	0.0812008
NINJ2	1	complement(60431752..60475878)	ENSGALG00000012989	1	0	0	0	0	0	0	0	0.0667637	0	0	0	0	0	0	0	0.0239866	0	0	0	0	0	0	0	0.0124683	0	0	0	0	0	0	0
WNK1	1	60503911..60601007	ENSGALG00000012992	811	779	1191	1524	1301	827	1131	2173	54.1453	61.4365	76.1772	95.5555	81.107	72.6119	91.5518	95.1995	4.65415	5.08145	7.88594	10.2964	6.95244	6.09282	9.48444	9.74679	2.41925	2.6397	3.82678	4.69544	3.45194	3.09906	4.37056	4.63476
RAD52	1	complement(60605354..60617652)	ENSGALG00000039171	36	39	26	1	31	6	15	12	2.40349	3.07577	1.66298	0.0627005	1.9326	0.52681	1.21421	0.525722	0.680146	0.837519	0.566755	0.0222424	0.545383	0.145527	0.414114	0.1772	0.353543	0.435074	0.275027	0.0101431	0.270787	0.0740212	0.19083	0.0842614
ERC1	1	60628356..60904443	ENSGALG00000012994	108	125	210	274	249	137	200	330	7.21048	9.85823	13.4317	17.1799	15.5232	12.0288	16.1895	14.4574	1.33738	1.75943	3.00035	3.99451	2.87125	2.17794	3.61901	3.19394	0.695175	0.913986	1.45597	1.8216	1.4256	1.10779	1.66769	1.51877
FBXL14	1	complement(60955902..60957527)	ENSGALG00000032159	198	142	155	129	229	137	93	235	13.2192	11.1989	9.9139	8.08836	14.2763	12.0288	7.52813	10.2954	6.68043	5.44576	6.03384	5.12402	7.19475	5.93408	4.58513	6.19712	3.47252	2.82896	2.92802	2.33669	3.57225	3.01832	2.1129	2.94683
WNT5B	1	60973501..60989342	ENSGALG00000012998	312	141	202	397	163	103	313	449	20.8303	11.1201	12.9201	24.8921	10.1617	9.04357	25.3366	19.6708	11.8105	6.06685	8.82241	17.6924	5.74568	5.00546	17.3136	13.2844	6.13914	3.1516	4.28122	8.06819	2.85278	2.54598	7.97836	6.31695
ADIPOR2	1	60997447..61037837	ENSGALG00000035533	1119	1699	1846	1696	1756	1280	1356	2554	74.7085	133.993	118.071	106.34	109.473	112.386	109.765	111.891	24.4735	42.2367	46.5822	43.669	35.7627	35.9393	43.3366	43.6585	12.7214	21.9411	22.6048	19.9142	17.7565	18.2802	19.9701	20.7603
gene:ENSGALG00000036964	1	complement(61042808..61105795)	ENSGALG00000036964	0	1	0	0	0	0	0	0	0	0.0788658	0	0	0	0	0	0	0	0.0303577	0	0	0	0	0	0	0	0.0157702	0	0	0	0	0	0
CHUNK-1	1	61050761..61052686	ENSGALG00000013008	0	0	1	0	0	0	0	1	0	0	0.0639607	0	0	0	0	0.0438102	0	0	0.0251031	0	0	0	0	0.0170054	0	0	0.0121817	0	0	0	0	0.00808635
LRTM2	1	61076893..61086163	ENSGALG00000026214	0	3	0	0	0	0	2	1	0	0.236597	0	0	0	0	0.161895	0.0438102	0	0.103322	0	0	0	0	0.088552	0.0236822	0	0.0536734	0	0	0	0	0.040806	0.0112613
gene:ENSGALG00000013007	1	complement(61117075..61153757)	ENSGALG00000013007	0	0	0	0	0	0	0	0	0	0	0	0	0	0	0	0	0	0	0	0	0	0	0	0	0	0	0	0	0	0	0	0
gene:ENSGALG00000038402	1	complement(61212908..61216681)	ENSGALG00000038402	7	2	3	5	1	3	10	12	0.467346	0.157732	0.191882	0.313502	0.062342	0.263405	0.809476	0.525722	0.801453	0.26028	0.3963	0.673956	0.106616	0.440956	1.67305	1.07385	0.416599	0.13521	0.192311	0.307342	0.0529355	0.224288	0.770967	0.510633
CACNA1C	1	61471636..61671542	ENSGALG00000013022	23	6	17	21	9	16	15	32	1.53556	0.473195	1.08733	1.31671	0.561078	1.40483	1.21421	1.40192	0.151637	0.0449634	0.129315	0.162996	0.0552536	0.135422	0.14451	0.164896	0.0788215	0.0233575	0.0627522	0.0743308	0.0274339	0.0688814	0.0665923	0.0784106
IL17RA	1	61679420..61699251	ENSGALG00000033887	200	160	289	347	240	174	250	520	13.3527	12.6185	18.4846	21.7571	14.9621	15.2775	20.2369	22.7813	2.56768	2.33486	4.28086	5.24472	2.86921	2.86783	4.69008	5.21791	1.33469	1.21291	2.07736	2.39173	1.42459	1.4587	2.16126	2.4812
TMEM121B	1	complement(61705797..61706729)	ENSGALG00000027408	0	0	0	0	0	0	0	0	0	0	0	0	0	0	0	0	0	0	0	0	0	0	0	0	0	0	0	0	0	0	0	0
HDHD5	1	complement(61716796..61721741)	ENSGALG00000013026	166	213	225	301	278	129	247	388	11.0828	16.7984	14.3912	18.8728	17.3311	11.3264	19.9941	16.9983	5.0627	7.38388	7.91734	10.8074	7.89514	5.05077	11.0078	9.24887	2.63161	3.83577	3.84202	4.92848	3.92	2.56903	5.07256	4.39799
CECR1	1	complement(61727940..61744165)	ENSGALG00000013031	604	265	328	752	716	248	522	460	40.3253	20.8994	20.9791	47.1508	44.6369	21.7748	42.2547	20.1527	12.9266	6.44651	8.09925	18.9473	14.2693	6.81387	16.3248	7.69465	6.71932	3.34883	3.93029	8.64049	7.08482	3.46581	7.52271	3.65893
CECR2	1	61754952..61846994	ENSGALG00000013034	99	151	121	301	189	80	182	352	6.6096	11.9087	7.73924	18.8728	11.7826	7.02413	14.7325	15.4212	0.875591	1.51801	1.23474	3.13411	1.55657	0.908343	2.35216	2.43328	0.455136	0.788572	0.599176	1.42924	0.77285	0.46202	1.08391	1.15706
ATP6V1E1	1	complement(61860171..61869779)	ENSGALG00000013036	1390	1245	1401	1089	1553	1249	993	1764	92.8015	98.188	89.6089	68.2808	96.8171	109.664	80.381	77.2811	28.3029	28.8148	32.9137	26.1051	29.4461	32.6491	29.5457	28.0735	14.712	14.9687	15.9719	11.9046	14.6202	16.6067	13.6151	13.3494
BCL2L13	1	61870544..61907992	ENSGALG00000013037	226	303	327	483	335	270	329	561	15.0886	23.8963	20.9151	30.2843	20.8846	23.7064	26.6318	24.5775	5.35052	8.15382	8.93219	13.4622	7.38538	8.20626	11.3819	10.3809	2.78122	4.23574	4.33449	6.13914	3.66691	4.17404	5.24493	4.93627
BID	1	complement(61913394..61932331)	ENSGALG00000013039	813	653	756	1061	1020	700	792	1495	54.2789	51.4994	48.3543	66.5252	63.5889	61.4611	64.1105	65.4962	18.2967	16.7042	19.6302	28.1111	21.3758	20.2243	26.0457	26.2969	9.51068	8.67747	9.5259	12.8194	10.6133	10.2869	12.0022	12.5046
gene:ENSGALG00000032764	1	complement(61939516..61957027)	ENSGALG00000032764	9	10	13	27	20	19	21	22	0.600873	0.788658	0.831489	1.69291	1.24684	1.66823	1.6999	0.963823	0.698409	0.88206	1.16395	2.46668	1.44523	1.89284	2.38131	1.33436	0.363036	0.458211	0.564824	1.12487	0.71757	0.962778	1.09734	0.634509
gene:ENSGALG00000032607	1	complement(61962470..61964566)	ENSGALG00000032607	12	26	27	52	36	19	32	24	0.801164	2.05051	1.72694	3.26042	2.24431	1.66823	2.59032	1.05144	0.41696	1.02688	1.08243	2.12715	1.16481	0.847542	1.62478	0.65179	0.216738	0.53344	0.525267	0.970039	0.57834	0.431094	0.74872	0.309937
gene:ENSGALG00000013042	1	complement(61977760..62038931)	ENSGALG00000013042	13	45	47	62	66	65	39	92	0.867928	3.54896	3.00615	3.88743	4.11457	5.70711	3.15696	4.03053	0.174267	0.68567	0.72693	0.978466	0.823866	1.11861	0.763952	0.963923	0.0905848	0.356191	0.352755	0.446207	0.409056	0.568972	0.35204	0.458361
PEX26	1	62114295..62118050	ENSGALG00000019286	42	47	55	44	50	34	60	103	2.80407	3.70669	3.51784	2.75882	3.1171	2.98526	4.85686	4.51245	2.05847	2.61832	3.11014	2.53881	2.28195	2.13928	4.2971	3.94562	1.07	1.36016	1.50925	1.15776	1.13301	1.08813	1.98017	1.8762
TUBA8B	1	62121851..62125401	ENSGALG00000013045	6	6	0	7	13	15	0	7	0.400582	0.473195	0	0.438903	0.810446	1.31702	0	0.306671	0.180753	0.205455	0	0.248264	0.364685	0.580121	0	0.164822	0.0939561	0.106729	0	0.113215	0.181069	0.295074	0	0.0783754
gene:ENSGALG00000013056	1	62133259..62136787	ENSGALG00000013056	0	0	0	0	2	0	1	0	0	0	0	0	0.124684	0	0.0809476	0	0	0	0	0	0.0578093	0	0.0453583	0	0	0	0	0	0.0287028	0	0.0209018	0
gene:ENSGALG00000013057	1	62144164..62154171	ENSGALG00000013057	42	45	51	23	21	21	56	49	2.80407	3.54896	3.26199	1.44211	1.30918	1.84383	4.53307	2.1467	1.51462	1.84458	2.12201	0.976483	0.705204	0.972227	2.95102	1.38113	0.787307	0.958222	1.02974	0.445302	0.35014	0.494515	1.35987	0.656748
gene:ENSGALG00000013058	1	62161773..62170124	ENSGALG00000013058	0	0	1	0	0	1	0	1	0	0	0.0639607	0	0	0.0878016	0	0.0438102	0	0	0.0441539	0	0	0.0491293	0	0.0299109	0	0	0.0214264	0	0	0.0249892	0	0.0142231
AKR1B10L1	1	complement(62176428..62185484)	ENSGALG00000045122	388	435	510	606	498	340	645	543	25.9043	34.3066	32.6199	37.9965	31.0463	29.8526	52.2112	23.7889	10.4291	13.2903	15.8164	19.1765	12.4648	11.7324	25.334	11.4077	5.42109	6.90403	7.67517	8.745	6.18887	5.96759	11.6743	5.42454
gene:ENSGALG00000019284	1	complement(62190360..62197559)	ENSGALG00000019284	3804	4207	4504	4181	4356	4356	2424	4715	253.969	331.789	288.079	262.151	271.562	382.464	196.217	206.565	104.459	131.314	142.701	135.166	111.387	153.564	97.2677	101.198	54.2984	68.2146	69.2481	61.6395	55.3046	78.1087	44.8224	48.1212
AKR1B1L	1	complement(62199783..62231384)	ENSGALG00000003466	1443	3324	3229	1824	1876	3861	824	1343	96.34	262.15	206.529	114.366	116.954	339.002	66.7008	58.837	11.4458	29.969	29.5509	17.0328	13.8565	39.3164	9.55075	8.32605	5.94958	15.5683	14.3401	7.76743	6.87987	19.9979	4.40112	3.95917
BPGM	1	62239536..62258379	ENSGALG00000013069	327	204	251	267	219	141	238	221	21.8317	16.0886	16.0541	16.741	13.6529	12.38	19.2655	9.68204	3.38424	2.3998	2.99716	3.25317	2.11056	1.87338	3.59932	1.78767	1.75914	1.24664	1.45442	1.48353	1.04791	0.952878	1.65862	0.850067
CALD1	1	62436030..62495064	ENSGALG00000033471	1239	1080	1479	1509	1275	1043	1395	2500	82.7202	85.1751	94.5978	94.615	79.4861	91.5771	112.922	109.525	12.5805	12.4647	17.3268	18.0384	12.0553	13.5958	20.6981	19.8403	6.5394	6.47514	8.40809	8.22599	5.98555	6.91538	9.53798	9.4344
AKR1B10L2	1	complement(62496373..62504516)	ENSGALG00000013072	18	26	23	21	15	16	16	25	1.20175	2.05051	1.4711	1.31671	0.93513	1.40483	1.29516	1.09525	0.50725	0.832826	0.747826	0.696709	0.393624	0.578847	0.65887	0.550646	0.263671	0.432635	0.362895	0.317718	0.195438	0.294425	0.303617	0.261841
RERG	1	complement(62659918..62765595)	ENSGALG00000028186	2	0	2	2	1	4	12	11	0.133527	0	0.127921	0.125401	0.062342	0.351206	0.971371	0.481912	0.11465	0	0.132281	0.134976	0.0533807	0.294373	1.0052	0.492855	0.0595955	0	0.0641913	0.0615525	0.026504	0.14973	0.463213	0.23436
PTPRO	1	62813644..62962492	ENSGALG00000013085	0	2	2	1	6	2	2	1	0	0.157732	0.127921	0.0627005	0.374052	0.175603	0.161895	0.0438102	0	0.0180729	0.0183451	0.00935944	0.0444181	0.0204123	0.0232342	0.0062137	0	0.00938851	0.00890227	0.00426816	0.022054	0.0103825	0.0107067	0.00295472
gene:ENSGALG00000013091	1	complement(63005065..63019412)	ENSGALG00000013091	23	54	41	57	67	46	63	83	1.53556	4.25875	2.62239	3.57393	4.17691	4.03887	5.0997	3.63624	1.74602	4.65958	3.59111	5.09423	4.73628	4.48305	6.98863	4.92473	0.90759	2.42055	1.74264	2.32311	2.3516	2.28026	3.22046	2.34179
STRAP	1	63130281..63139430	ENSGALG00000013092	1381	1289	1266	1211	1495	1210	1012	1859	92.2006	101.658	80.9742	75.9303	93.2013	106.24	81.919	81.4431	28.4235	30.1555	30.0635	29.3433	28.6527	31.9714	30.4364	29.9051	14.7746	15.6652	14.5888	13.3813	14.2263	16.262	14.0255	14.2204
DERA	1	63141051..63194875	ENSGALG00000013095	1164	713	855	1120	809	587	1116	1003	77.7129	56.2313	54.6864	70.2245	50.4347	51.5396	90.3375	43.9416	30.4285	21.1859	25.7879	34.4689	19.6932	19.6997	42.6306	20.4933	15.8169	11.0056	12.514	15.7187	9.77785	10.0201	19.6448	9.74488
SLC15A5	1	complement(63246522..63275110)	ENSGALG00000013097	1	2	1	2	1	3	2	1	0.0667637	0.157732	0.0639607	0.125401	0.062342	0.263405	0.161895	0.0438102	0.0258192	0.0586953	0.0297896	0.0607931	0.0240427	0.0994392	0.0754575	0.0201802	0.0134209	0.030491	0.0144559	0.0277233	0.0119374	0.0505788	0.0347719	0.009596
MGST1	1	63309031..63315665	ENSGALG00000013098	12462	12095	12828	9787	13678	9621	9626	13484	832.009	953.882	820.487	613.65	852.714	844.739	779.202	590.736	469.195	517.61	557.246	433.808	479.545	465.029	529.592	396.796	243.89	268.887	270.413	197.828	238.098	236.533	244.044	188.683
LMO3	1	complement(63383606..63450107)	ENSGALG00000036358	0	0	0	0	0	0	0	8	0	0	0	0	0	0	0	0.350481	0	0	0	0	0	0	0	0.168285	0	0	0	0	0	0	0	0.0800222
RERGL	1	complement(63944334..63952948)	ENSGALG00000013112	253	170	263	328	197	218	187	367	16.8912	13.4072	16.8217	20.5658	12.2814	19.1408	15.1372	16.0783	4.45269	3.4008	5.34047	6.79606	3.22856	4.92552	4.8092	5.04836	2.31453	1.76664	2.59155	3.09919	1.60301	2.50532	2.21615	2.40058
PIK3C2G	1	64035202..64232501	ENSGALG00000013117	10	13	18	10	19	6	4	20	0.667637	1.02526	1.15129	0.627005	1.1845	0.52681	0.32379	0.876203	0.0944434	0.139555	0.19614	0.111187	0.167096	0.0727472	0.0552028	0.147633	0.0490921	0.0724959	0.0951803	0.0507042	0.0829645	0.0370022	0.0254383	0.070202
PLCZ1	1	complement(64235354..64278321)	ENSGALG00000013123	0	0	0	0	0	0	0	0	0	0	0	0	0	0	0	0	0	0	0	0	0	0	0	0	0	0	0	0	0	0	0	0
CAPZA3	1	64278396..64279363	ENSGALG00000013125	0	0	0	0	0	0	0	0	0	0	0	0	0	0	0	0	0	0	0	0	0	0	0	0	0	0	0	0	0	0	0	0
PLEKHA5	1	64403222..64534173	ENSGALG00000013134	57	58	101	151	104	76	90	151	3.80553	4.57422	6.46003	9.46777	6.48357	6.67292	7.28529	6.61533	1.23249	1.4255	2.51971	3.84385	2.09402	2.10967	2.84367	2.55192	0.640652	0.740515	1.22273	1.7529	1.0397	1.07306	1.3104	1.21348
AEBP2	1	64608864..64635734	ENSGALG00000038026	88	60	77	103	117	69	96	136	5.8752	4.73195	4.92497	6.45815	7.29402	6.05831	7.77097	5.95818	4.62105	3.5813	4.66521	6.36762	5.72117	4.65158	7.36646	5.58187	2.40204	1.86041	2.26387	2.90381	2.84061	2.36599	3.39457	2.65427
PDE3A	1	64936305..65172126	ENSGALG00000013143	17	14	28	51	21	38	23	58	1.13498	1.10412	1.7909	3.19772	1.30918	3.33646	1.8618	2.54099	0.243798	0.228213	0.463299	0.861059	0.28044	0.699613	0.48199	0.650117	0.126727	0.118552	0.224823	0.392666	0.139241	0.355852	0.222108	0.309141
SLCO1C1	1	65190416..65211651	ENSGALG00000013154	0	0	0	0	0	0	0	0	0	0	0	0	0	0	0	0	0	0	0	0	0	0	0	0	0	0	0	0	0	0	0	0
SLCO1B3	1	65220692..65238854	ENSGALG00000019277	15398	13937	17926	20786	18318	12278	15539	21740	1028.03	1099.15	1146.56	1303.29	1141.98	1078.03	1257.84	952.433	256.05	263.427	343.927	406.924	283.648	262.109	377.584	282.555	133.096	136.845	166.896	185.568	140.833	133.319	173.996	134.359
gene:ENSGALG00000019276	1	complement(65238465..65266821)	ENSGALG00000019276	494	586	1028	381	519	378	462	579	32.9813	46.2154	65.7516	23.8889	32.3555	33.189	37.3978	25.3661	9.48709	12.7919	22.7783	8.61416	9.28142	9.31948	12.9652	8.69095	4.93143	6.64512	11.0536	3.92829	4.6083	4.74027	5.97453	4.13269
SLCO1A2	1	complement(65283618..65301027)	ENSGALG00000031293	12104	14764	13893	14033	14201	13469	10987	19139	808.107	1164.38	888.606	879.876	885.319	1182.6	889.371	838.483	255.394	354.092	338.221	348.589	279.024	364.847	338.759	315.634	132.755	183.944	164.127	158.966	138.538	185.576	156.105	150.089
IAPP	1	65318628..65322354	ENSGALG00000013168	3	3	2	3	1	0	0	3	0.200291	0.236597	0.127921	0.188101	0.062342	0	0	0.13143	0.162002	0.184141	0.12461	0.190723	0.0502852	0	0	0.12662	0.0842094	0.0956575	0.0604689	0.0869747	0.024967	0	0	0.06021
PYROXD1	1	65351681..65366792	ENSGALG00000013173	224	182	245	272	324	235	228	335	14.9551	14.3536	15.6704	17.0545	20.1988	20.6334	18.4561	14.6764	4.86101	4.48932	6.13433	6.94911	6.54733	6.54697	7.23008	5.68206	2.52678	2.33211	2.97679	3.16898	3.25081	3.33006	3.33173	2.70191
RECQL	1	complement(65371068..65390497)	ENSGALG00000013174	223	153	198	188	228	166	157	344	14.8883	12.0665	12.6642	11.7877	14.214	14.5751	12.7088	15.0707	2.66839	2.08098	2.73358	2.64841	2.54051	2.55004	2.7452	3.21726	1.38704	1.08102	1.32652	1.20774	1.26138	1.29705	1.26503	1.52986
GOLT1B	1	65390754..65401845	ENSGALG00000033855	230	149	293	173	173	117	151	320	15.3556	11.751	18.7405	10.8472	10.7852	10.2728	12.2231	14.0192	6.23015	4.58762	9.15716	5.51694	4.36373	4.06865	5.97692	6.77491	3.23846	2.38317	4.44366	2.51588	2.16663	2.06948	2.75425	3.22158
BCAT1	1	65432216..65472333	ENSGALG00000013177	26	28	51	32	33	30	42	28	1.73586	2.20824	3.26199	2.00642	2.05729	2.63405	3.3998	1.22668	0.638639	0.781755	1.44536	0.925367	0.754808	0.946013	1.50751	0.537555	0.331967	0.406105	0.701383	0.421992	0.374769	0.481181	0.694683	0.255616
gene:ENSGALG00000044826	1	complement(65539547..65540590)	ENSGALG00000044826	0	0	0	0	0	0	0	0	0	0	0	0	0	0	0	0	0	0	0	0	0	0	0	0	0	0	0	0	0	0	0	0
gene:ENSGALG00000046453	1	complement(65542751..65543794)	ENSGALG00000046453	0	0	0	0	0	0	0	0	0	0	0	0	0	0	0	0	0	0	0	0	0	0	0	0	0	0	0	0	0	0	0	0
gene:ENSGALG00000046127	1	complement(65890900..65891943)	ENSGALG00000046127	0	0	0	0	0	0	0	0	0	0	0	0	0	0	0	0	0	0	0	0	0	0	0	0	0	0	0	0	0	0	0	0
gene:ENSGALG00000044966	1	complement(65894110..65895153)	ENSGALG00000044966	0	0	0	0	0	0	0	0	0	0	0	0	0	0	0	0	0	0	0	0	0	0	0	0	0	0	0	0	0	0	0	0
gene:ENSGALG00000044198	1	complement(65897320..65898363)	ENSGALG00000044198	0	0	0	0	0	0	0	0	0	0	0	0	0	0	0	0	0	0	0	0	0	0	0	0	0	0	0	0	0	0	0	0
SOX5	1	65938356..66226982	ENSGALG00000032768	192	173	185	282	237	169	199	290	12.8186	13.6438	11.8327	17.6815	14.7751	14.8385	16.1086	12.7049	3.46946	3.55334	3.85704	5.99917	3.98795	3.92049	5.25464	4.09582	1.80344	1.84589	1.87169	2.73578	1.98005	1.99412	2.42141	1.94763
ETNK1	1	complement(66507344..66533577)	ENSGALG00000013205	51	55	75	104	140	83	90	181	3.40495	4.33762	4.79705	6.52085	8.72788	7.28753	7.28529	7.92964	1.50185	1.84098	2.54824	3.60555	3.83906	3.13782	3.87283	4.16598	0.780668	0.956351	1.23657	1.64423	1.90612	1.59602	1.78466	1.98099
C2CD5	1	66556785..66622909	ENSGALG00000013210	242	198	320	370	328	254	309	542	16.1568	15.6154	20.4674	23.1992	20.4482	22.3016	25.0128	23.7451	3.12412	2.90542	4.76634	5.62336	3.943	4.20959	5.82909	5.46883	1.62393	1.5093	2.31295	2.5644	1.95773	2.14117	2.68613	2.60052
gene:ENSGALG00000046175	1	complement(66641208..66642216)	ENSGALG00000046175	0	0	0	0	0	0	0	0	0	0	0	0	0	0	0	0	0	0	0	0	0	0	0	0	0	0	0	0	0	0	0	0
ST8SIA1	1	66641628..66757539	ENSGALG00000013211	2	2	4	3	1	4	6	4	0.133527	0.157732	0.255843	0.188101	0.062342	0.351206	0.485686	0.175241	0.0685835	0.0779562	0.15826	0.121114	0.0319323	0.176094	0.300657	0.107209	0.03565	0.0404966	0.0767985	0.0552311	0.0158547	0.0895684	0.138547	0.0509797
C3AR1	1	66846831..66850139	ENSGALG00000013218	214	125	193	207	218	99	195	199	14.2874	9.85823	12.3444	12.979	13.5906	8.69236	15.7848	8.71822	4.86047	3.22705	5.0576	5.53499	4.61065	2.88665	6.47186	3.53265	2.52649	1.67638	2.45428	2.5241	2.28922	1.46827	2.98232	1.67983
gene:ENSGALG00000013226	1	66881497..66887420	ENSGALG00000013226	0	0	0	0	0	0	0	0	0	0	0	0	0	0	0	0	0	0	0	0	0	0	0	0	0	0	0	0	0	0	0	0
CMAS	1	complement(66896905..66907097)	ENSGALG00000013229	387	388	421	390	593	331	345	693	25.8375	30.5999	26.9274	24.4532	36.9688	29.0623	27.9269	30.3604	6.5286	7.43998	8.19434	7.74561	9.31547	7.16855	8.50468	9.13745	3.3936	3.86491	3.97644	3.53221	4.62521	3.64622	3.91908	4.34501
ABCC9	1	66927420..66999781	ENSGALG00000013244	67	80	145	148	75	167	141	234	4.47317	6.30927	9.2743	9.27967	4.67565	14.6629	11.4136	10.2516	0.558394	0.757856	1.3943	1.45214	0.58206	1.7868	1.71717	1.52428	0.290255	0.39369	0.676607	0.662216	0.288998	0.90884	0.791299	0.724819
KCNJ8	1	67009473..67016833	ENSGALG00000026373	319	227	435	446	305	200	314	765	21.2976	17.9025	27.8229	27.9644	19.0143	17.5603	25.4176	33.5148	3.7581	3.03972	5.91274	6.18577	3.34594	3.02483	5.40551	7.04403	1.95347	1.57907	2.86926	2.82088	1.66129	1.53855	2.49094	3.34955
LDHB	1	67084337..67094047	ENSGALG00000035836	18267	9344	8545	7086	12296	8985	6186	12102	1219.57	736.922	546.544	444.296	766.557	788.898	500.742	530.19	551.094	320.422	297.436	251.676	345.433	347.993	272.708	285.364	286.461	166.452	144.336	114.771	171.51	177.004	125.668	135.695
GYS2	1	67102124..67141501	ENSGALG00000013265	2359	2098	2582	3265	3079	1763	2664	4403	157.495	165.46	165.146	204.717	191.951	154.794	215.644	192.896	46.8053	47.3155	59.1079	76.2662	56.8876	44.9069	77.238	68.2808	24.3296	24.5794	28.6831	34.7794	28.2452	22.8415	35.5924	32.4686
SPX	1	complement(67167377..67170581)	ENSGALG00000013273	0	0	0	0	0	0	0	0	0	0	0	0	0	0	0	0	0	0	0	0	0	0	0	0	0	0	0	0	0	0	0	0
LRMP	1	67203135..67215800	ENSGALG00000014011	46	37	50	74	47	27	60	72	3.07113	2.91804	3.19803	4.63984	2.93007	2.37064	4.85686	3.15433	1.25251	1.14513	1.57078	2.37212	1.19168	0.9438	2.38728	1.53228	0.651059	0.594871	0.762246	1.08175	0.591681	0.480055	1.10009	0.728623
gene:ENSGALG00000014030	1	complement(67216258..67232162)	ENSGALG00000014030	12	10	13	11	13	5	9	24	0.801164	0.788658	0.831489	0.689705	0.810446	0.439008	0.728529	1.05144	0.255906	0.242398	0.319863	0.276168	0.258156	0.136887	0.28046	0.40003	0.133021	0.125921	0.155219	0.12594	0.128177	0.0696263	0.12924	0.190221
ETFRF1	1	67235341..67242703	ENSGALG00000014031	528	368	434	393	497	412	250	547	35.2512	29.0226	27.7589	24.6413	30.984	36.1743	20.2369	23.9642	14.6819	11.6312	13.9239	12.8654	12.869	14.7075	10.1582	11.8882	7.6317	6.04219	6.75679	5.86695	6.38957	7.48084	4.68105	5.65305
KRAS	1	complement(67241669..67263388)	ENSGALG00000030943	110	120	139	175	186	132	172	252	7.344	9.4639	8.89053	10.9726	11.5956	11.5898	13.923	11.0402	3.70241	4.59096	5.39795	6.93444	5.82969	5.70373	8.4596	6.62941	1.92453	2.38491	2.61945	3.16229	2.89449	2.90115	3.8983	3.15239
gene:ENSGALG00000044844	1	complement(67412869..67416674)	ENSGALG00000044844	0	0	0	0	0	0	0	0	0	0	0	0	0	0	0	0	0	0	0	0	0	0	0	0	0	0	0	0	0	0	0	0
gene:ENSGALG00000014041	1	67608354..67618608	ENSGALG00000014041	14	12	13	10	9	15	11	24	0.934691	0.94639	0.831489	0.627005	0.561078	1.31702	0.890424	1.05144	1.67141	1.62842	1.79069	1.40552	1.00055	2.299	1.91901	2.23948	0.868804	0.845929	0.868961	0.640953	0.496779	1.16937	0.884305	1.06491
BHLHE41	1	complement(67641436..67643827)	ENSGALG00000041414	270	213	474	369	179	305	111	834	18.0262	16.7984	30.3174	23.1365	11.1592	26.7795	8.98519	36.5377	13.2796	11.9078	26.8981	21.3663	8.19813	19.2582	7.97763	32.0605	6.9028	6.18585	13.0528	9.74361	4.07044	9.79549	3.67621	15.2453
SSPN	1	67665579..67683309	ENSGALG00000014042	4	9	20	22	16	14	15	29	0.267055	0.709792	1.27921	1.37941	0.997472	1.22922	1.21421	1.27049	0.223491	0.571575	1.28929	1.44712	0.832454	1.0042	1.22467	1.26643	0.116171	0.296921	0.625652	0.659925	0.41332	0.510779	0.564348	0.602207
gene:ENSGALG00000043301	1	complement(67712621..67740455)	ENSGALG00000043301	675	545	599	608	625	566	445	859	45.0655	42.9819	38.3124	38.1219	38.9638	49.6957	36.0217	37.6329	34.079	31.2759	34.8925	36.1384	29.3835	36.6854	32.8301	33.8968	17.7144	16.2472	16.9322	16.4801	14.5892	18.6597	15.1286	16.1185
gene:ENSGALG00000014071	1	complement(67751004..67983940)	ENSGALG00000014071	594	653	913	1011	818	730	1165	1385	39.6576	51.4994	58.3961	63.3902	50.9958	64.0952	94.304	60.6771	3.57788	4.47078	6.34501	7.16922	4.5881	5.64489	10.254	6.52036	1.8598	2.32247	3.07902	3.26936	2.27803	2.87122	4.7252	3.10054
INTS13	1	complement(68025368..68044088)	ENSGALG00000014083	2034	2043	2362	2228	2197	1813	1832	3233	135.797	161.123	151.075	139.697	136.965	159.184	148.296	141.638	38.4282	43.8731	51.4875	49.556	38.6518	43.9735	50.5772	47.7406	19.9752	22.7912	24.9852	22.5989	19.191	22.3667	23.3067	22.7014
FGFR1OP2	1	68045364..68056671	ENSGALG00000014084	1242	999	1186	1132	946	876	978	2088	82.9205	78.787	75.8574	70.9769	58.9755	76.9142	79.1668	91.4756	16.7997	15.3595	18.5092	18.0264	11.9155	15.2117	19.3307	22.0746	8.73255	7.97891	8.98188	8.2205	5.91613	7.73729	8.90788	10.4968
TM7SF3	1	complement(68062515..68077545)	ENSGALG00000014085	79	61	97	113	124	65	75	144	5.27433	4.81082	6.20419	7.08515	7.73041	5.70711	6.07107	6.30866	2.04728	1.79685	2.90032	3.44756	2.99236	2.16251	2.84015	2.91673	1.06419	0.933425	1.40743	1.57218	1.48573	1.09994	1.30878	1.38695
MED21	1	68078554..68086093	ENSGALG00000027435	314	287	305	322	413	243	237	458	20.9638	22.6345	19.508	20.1896	25.7473	21.3358	19.1846	20.0651	8.6909	9.02917	9.73997	10.4924	10.6445	8.63446	9.58546	9.90794	4.51757	4.69046	4.72648	4.78479	5.28509	4.39184	4.41712	4.71138
STK38L	1	68136803..68179594	ENSGALG00000014094	56	59	82	111	95	56	85	157	3.73877	4.65308	5.24477	6.95975	5.92249	4.91689	6.88055	6.87819	1.35254	1.61974	2.28506	3.15621	2.13661	1.73637	2.99992	2.96377	0.703055	0.841419	1.10886	1.43932	1.06085	0.883191	1.38241	1.40932
ARNTL2	1	68192301..68228416	ENSGALG00000014096	448	240	360	462	417	267	444	677	29.9101	18.9278	23.0258	28.9676	25.9966	23.443	35.9407	29.6595	5.78706	3.52389	5.36544	7.02593	5.01599	4.42777	8.38094	6.8352	3.00814	1.83059	2.60367	3.20401	2.49048	2.25215	3.86206	3.25025
gene:ENSGALG00000045225	1	complement(68253134..68254366)	ENSGALG00000045225	2	1	1	0	0	0	0	3	0.133527	0.0788658	0.0639607	0	0	0	0	0.13143	0.0679717	0.0386304	0.0392121	0	0	0	0	0.0796896	0.035332	0.0200677	0.0190283	0	0	0	0	0.0378937
PPFIBP1	1	68253314..68353004	ENSGALG00000014106	1940	2098	2842	2588	2215	2085	1941	3823	129.522	165.46	181.776	162.269	138.088	183.066	157.119	167.486	12.643	15.5413	21.3696	19.8562	13.442	17.4441	18.4844	19.4732	6.57191	8.07336	10.37	9.05496	6.67407	8.87281	8.51787	9.25981
CYB5R3	1	complement(68359231..68373633)	ENSGALG00000014122	1774	2185	2659	1927	2205	1949	1536	2878	118.439	172.322	170.071	120.824	137.464	171.125	124.336	126.086	22.6504	31.7106	39.1709	28.9658	26.2163	31.9468	28.6578	28.7208	11.7738	16.473	19.0083	13.2092	13.0166	16.2495	13.2059	13.6572
gene:ENSGALG00000014126	1	68381261..68385975	ENSGALG00000014126	31	40	27	20	30	16	25	62	2.06967	3.15463	1.72694	1.25401	1.87026	1.40483	2.02369	2.71623	1.49832	2.19752	1.50566	1.13803	1.35022	0.992786	1.76568	2.34216	0.778831	1.14156	0.730649	0.518972	0.670394	0.504972	0.81365	1.11373
gene:ENSGALG00000019262	1	68393868..68394452	ENSGALG00000019262	0	0	2	0	0	1	0	0	0	0	0.127921	0	0	0.0878016	0	0	0	0	0.165294	0	0	0.09196	0	0	0	0	0.0802118	0	0	0.0467746	0	0
A4GALT	1	complement(68397254..68409951)	ENSGALG00000014128	42	26	64	32	23	33	69	53	2.80407	2.05051	4.09348	2.00642	1.43387	2.89745	5.58539	2.32194	0.391196	0.275264	0.687777	0.350895	0.199486	0.394596	0.939126	0.385837	0.203345	0.142994	0.333755	0.160017	0.0990467	0.200708	0.432763	0.183472
ARFGAP3	1	complement(68427144..68530323)	ENSGALG00000014140	1381	1553	2187	1251	1415	1357	1653	2053	92.2006	122.479	139.882	78.4383	88.2139	119.147	133.806	89.9422	20.5505	26.2682	37.5491	21.9163	19.6076	25.924	35.9444	23.8781	10.6822	13.6458	18.2213	9.99443	9.73536	13.186	16.5637	11.3544
PACSIN2	1	complement(68466967..68530324)	ENSGALG00000014159	1944	1762	2338	2801	3200	1573	2630	4638	129.789	138.962	149.54	175.624	199.494	138.112	212.892	203.191	23.6466	24.3617	32.8125	40.1113	36.2462	24.5637	46.7474	44.0946	12.2916	12.6554	15.9228	18.2918	17.9965	12.4941	21.5419	20.9677
TTLL1	1	complement(68539740..68556230)	ENSGALG00000014163	4	12	10	13	6	1	8	15	0.267055	0.94639	0.639607	0.815106	0.374052	0.0878016	0.647581	0.657152	0.10977	0.374312	0.316624	0.419998	0.153325	0.0352302	0.320805	0.321733	0.0570587	0.194447	0.153647	0.19153	0.0761273	0.0179196	0.147832	0.152989
BIK	1	68563259..68575275	ENSGALG00000014164	62	48	60	79	81	50	43	108	4.13935	3.78556	3.83764	4.95334	5.0497	4.39008	3.48075	4.7315	2.51996	2.21755	2.81369	3.78017	3.06569	2.60895	2.55388	3.43091	1.30989	1.15197	1.36539	1.72386	1.52214	1.32702	1.17686	1.63145
MCAT	1	complement(68579528..68583815)	ENSGALG00000034275	492	461	397	414	483	400	351	549	32.8477	36.3571	25.3924	25.958	30.1112	35.1206	28.4126	24.0518	25.6431	27.3109	23.8736	25.4031	23.4419	26.7645	26.7326	22.3645	13.3294	14.1875	11.5851	11.5845	11.6391	13.6135	12.3188	10.6347
TSPO	1	68582342..68592207	ENSGALG00000014166	1318	1174	871	949	1199	870	782	1631	87.9945	92.5885	55.7097	59.5028	74.7481	76.3874	63.301	71.4544	50.0273	50.6513	38.1446	42.4072	42.3791	42.394	43.3739	48.387	26.0044	26.3123	18.5103	19.3388	21.0416	21.5634	19.9873	23.0088
TTLL12	1	complement(68594267..68614463)	ENSGALG00000014167	1170	1070	1136	1092	1279	829	983	1563	78.1135	84.3864	72.6593	68.4689	79.7354	72.7875	79.5715	68.4753	21.206	22.0439	23.756	23.3012	21.5866	19.2895	26.0349	22.1419	11.023	11.4513	11.528	10.626	10.7179	9.81144	11.9973	10.5288
gene:ENSGALG00000014178	1	complement(68626421..68825405)	ENSGALG00000014178	6	10	11	21	7	9	5	7	0.400582	0.788658	0.703567	1.31671	0.436394	0.790215	0.404738	0.306671	0.0810794	0.1536	0.171504	0.334088	0.0880842	0.156133	0.0987322	0.0739333	0.0421454	0.0797917	0.0832252	0.152353	0.0437345	0.0794158	0.0454972	0.0351565
MPPED1	1	68879643..68941425	ENSGALG00000014186	304	135	220	300	192	158	205	336	20.2962	10.6469	14.0713	18.8101	11.9697	13.8727	16.5943	14.7202	4.8474	2.44681	4.04744	5.63169	2.85087	3.23435	4.7766	4.18753	2.5197	1.27107	1.96409	2.5682	1.41548	1.64512	2.20113	1.99124
gene:ENSGALG00000014188	1	complement(68955990..68964540)	ENSGALG00000014188	0	0	0	0	0	0	0	0	0	0	0	0	0	0	0	0	0	0	0	0	0	0	0	0	0	0	0	0	0	0	0	0
SULT4A1	1	complement(69073337..69106695)	ENSGALG00000014189	94	138	91	105	150	47	66	144	6.27578	10.8835	5.82042	6.58355	9.3513	4.12668	5.34254	6.30866	1.644	2.74337	1.83628	2.16195	2.4429	1.05528	1.68674	1.96843	0.854559	1.42512	0.891084	0.985907	1.21292	0.536756	0.777273	0.936019
gene:ENSGALG00000029308	1	69135540..69146688	ENSGALG00000029308	845	1669	1136	1519	2140	1077	834	3645	56.4153	131.627	72.6593	95.242	133.412	94.5623	67.5103	159.688	25.9029	58.154	40.1785	54.8191	61.0867	42.384	37.3584	87.3318	13.4645	30.2098	19.4973	24.999	30.3301	21.5582	17.2153	41.5277
SAMM50	1	69153070..69171235	ENSGALG00000014194	3211	2454	2631	2300	3209	2354	1800	2979	214.378	193.537	168.281	144.211	200.056	206.685	145.706	130.51	65.4134	56.824	61.8401	55.1615	60.8747	61.564	53.5832	47.4329	34.0022	29.5189	30.0089	25.1551	30.2248	31.314	24.6919	22.5551
PARVB	1	69178093..69234452	ENSGALG00000014201	55	55	82	67	59	41	83	125	3.672	4.33762	5.24477	4.20093	3.67818	3.59987	6.71865	5.47627	1.00644	1.14398	1.73126	1.44338	1.00535	0.96317	2.21939	1.7878	0.523152	0.594274	0.840122	0.658222	0.499166	0.489908	1.02273	0.850126
PARVG	1	69243499..69258876	ENSGALG00000014203	18	6	16	24	23	13	20	25	1.20175	0.473195	1.02337	1.50481	1.43387	1.14142	1.61895	1.09525	0.788173	0.298628	0.808335	1.23721	0.937816	0.730779	1.2797	0.855602	0.409696	0.155131	0.392258	0.564199	0.465633	0.371704	0.589705	0.406852
SHISAL1	1	complement(69360787..69416331)	ENSGALG00000036598	0	1	8	1	4	1	7	4	0	0.0788658	0.511685	0.0627005	0.249368	0.0878016	0.566633	0.175241	0	0.0414906	0.336924	0.0429735	0.135963	0.0468611	0.373376	0.11412	0	0.0215535	0.163498	0.0195971	0.0675066	0.0238355	0.172057	0.0542659
PRR5	1	69763115..69848437	ENSGALG00000014213	132	119	160	170	188	119	132	186	8.8128	9.38503	10.2337	10.6591	11.7203	10.4484	10.6851	8.14869	2.52	2.58229	3.52427	3.82083	3.34214	2.91653	3.68239	2.77538	1.30991	1.34144	1.71021	1.7424	1.6594	1.48347	1.6969	1.31974
ARHGAP8	1	69904874..69982240	ENSGALG00000019261	137	150	157	168	171	111	194	294	9.14662	11.8299	10.0418	10.5337	10.6605	9.74598	15.7038	12.8802	2.56291	3.18959	3.38872	3.70002	2.97886	2.66581	5.30328	4.29876	1.33221	1.65693	1.64443	1.68731	1.47903	1.35594	2.44383	2.04413
PHF21B	1	complement(69994919..70038449)	ENSGALG00000014218	0	0	0	0	0	0	0	0	0	0	0	0	0	0	0	0	0	0	0	0	0	0	0	0	0	0	0	0	0	0	0	0
NUP50	1	70276350..70292392	ENSGALG00000014222	2293	1883	2369	2069	2190	1599	1724	3806	153.089	148.504	151.523	129.727	136.529	140.395	139.554	166.741	17.4134	16.254	20.7571	18.4979	15.4869	15.5891	19.1314	22.5908	9.05156	8.44361	10.0727	8.43553	7.68937	7.92926	8.81601	10.7423
KIAA0930	1	complement(70300882..70322771)	ENSGALG00000014226	219	217	284	250	285	228	223	375	14.6212	17.1139	18.1648	15.6751	17.7675	20.0188	18.0513	16.4288	11.9493	13.4583	17.8789	16.0591	14.4806	15.9709	17.7801	15.9924	6.21132	6.9913	8.67603	7.32339	7.18972	8.12344	8.19333	7.60464
UPK3A	1	70416011..70422094	ENSGALG00000014227	0	0	0	0	0	0	0	0	0	0	0	0	0	0	0	0	0	0	0	0	0	0	0	0	0	0	0	0	0	0	0	0
SMC1B	1	complement(70455565..70491589)	ENSGALG00000014228	0	2	0	0	0	0	0	0	0	0.157732	0	0	0	0	0	0	0	0.0255258	0	0	0	0	0	0	0	0.0132601	0	0	0	0	0	0
RIBC2	1	70491928..70505475	ENSGALG00000014232	0	0	0	0	0	0	0	0	0	0	0	0	0	0	0	0	0	0	0	0	0	0	0	0	0	0	0	0	0	0	0	0
FBLN1	1	70545573..70627591	ENSGALG00000014233	1919	1825	1850	1873	2106	1460	1946	3218	128.119	143.93	118.327	117.438	131.292	128.19	157.524	140.981	21.2008	22.9177	23.5815	24.3612	21.6659	20.7074	31.416	27.7873	11.0203	11.9053	11.4433	11.1093	10.7573	10.5326	14.4769	13.2133
ATXN10	1	70660407..70756330	ENSGALG00000014234	210	144	204	196	240	146	194	315	14.0204	11.3567	13.048	12.2893	14.9621	12.819	15.7038	13.8002	4.25118	3.31348	4.76478	4.6712	4.52421	3.79435	5.73881	4.98407	2.20978	1.72128	2.31219	2.13019	2.24631	1.92996	2.64453	2.37
WNT7B	1	complement(70844240..70935921)	ENSGALG00000036255	0	0	0	0	0	0	0	0	0	0	0	0	0	0	0	0	0	0	0	0	0	0	0	0	0	0	0	0	0	0	0	0
CDPF1	1	complement(71252534..71391292)	ENSGALG00000028840	240	179	252	193	284	175	261	312	16.0233	14.117	16.1181	12.1012	17.7051	15.3653	21.1273	13.6688	6.13611	5.20195	7.4337	5.80927	6.76147	5.74399	9.75107	6.23475	3.18958	2.7023	3.60733	2.64918	3.35713	2.92163	4.49343	2.96473
PPARA	1	71331992..71363344	ENSGALG00000041470	991	1296	1374	1886	2817	1763	1390	2437	66.1628	102.21	87.882	118.253	175.617	154.794	112.517	106.765	19.6254	29.173	31.3946	43.9713	51.9485	44.822	40.2244	37.721	10.2014	15.1548	15.2347	20.0521	25.7929	22.7983	18.536	17.937
gene:ENSGALG00000039133	1	complement(71396256..71396675)	ENSGALG00000039133	3	0	1	2	1	0	1	2	0.200291	0	0.0639607	0.125401	0.062342	0	0.0809476	0.0876203	0.33794	0	0.129969	0.265234	0.104896	0	0.164607	0.176088	0.175663	0	0.0630697	0.120954	0.0520817	0	0.0758532	0.0837329
TTC38	1	71400742..71448774	ENSGALG00000014551	2512	1965	2778	3121	3773	2773	2451	3822	167.71	154.971	177.683	195.688	235.216	243.474	198.403	167.442	30.388	27.0194	38.7738	44.4487	42.5021	43.0652	43.3268	36.1374	15.7958	14.036	18.8156	20.2698	21.1027	21.9047	19.9656	17.1839
ZC3HAV1	1	complement(71466683..71492236)	ENSGALG00000013911	1632	2239	1458	2434	2371	2150	2321	3046	108.958	176.581	93.2547	152.613	147.813	188.773	187.879	133.446	17.5399	27.3522	18.0796	30.7971	23.729	29.6647	36.4513	25.5871	9.11733	14.2089	8.7734	14.0443	11.7817	15.0887	16.7973	12.1671
ETV6	1	71540993..71673765	ENSGALG00000012921	506	361	483	577	513	390	468	812	33.7824	28.4706	30.893	36.1782	31.9815	34.2426	37.8835	35.5738	3.88204	3.14809	4.27542	5.21155	3.66494	3.84121	5.24668	4.86909	2.0179	1.63537	2.07472	2.37661	1.81968	1.9538	2.41775	2.31533
BCL2L14	1	71724526..71731735	ENSGALG00000011544	275	391	388	546	581	353	489	756	18.36	30.8365	24.8167	34.2345	36.2207	30.994	39.5834	33.1205	10.975	17.737	17.8659	25.6535	21.5918	18.0859	28.5174	23.5818	5.70485	9.21398	8.66974	11.6987	10.7205	9.19923	13.1412	11.2135
LRP6	1	complement(71750243..71874216)	ENSGALG00000031503	84	112	199	207	236	175	186	468	5.60815	8.83297	12.7282	12.979	14.7127	15.3653	15.0563	20.5032	0.672779	1.01963	1.83895	1.95185	1.76013	1.79939	2.17689	2.92969	0.349714	0.529676	0.892379	0.890094	0.873922	0.915243	1.00314	1.39312
MANSC1	1	complement(71890196..71896378)	ENSGALG00000038710	270	463	413	394	80	94	99	188	18.0262	36.5149	26.4158	24.704	4.98736	8.25335	8.01381	8.23631	7.02747	13.6977	12.4025	12.0729	1.93895	3.14092	3.7653	3.82451	3.65291	7.11565	6.0185	5.50559	0.962703	1.5976	1.73511	1.81862
BORCS5	1	71899126..71960632	ENSGALG00000040393	353	464	483	535	520	331	465	728	23.5676	36.5937	30.893	33.5448	32.4178	29.0623	37.6406	31.8938	3.26613	4.87986	5.15618	5.82766	4.48025	3.9317	6.28697	5.26469	1.69775	2.53498	2.50212	2.65757	2.22448	1.99982	2.89713	2.50344
gene:ENSGALG00000028155	1	complement(71965309..71994175)	ENSGALG00000028155	218	226	291	409	334	200	358	549	14.5545	17.8237	18.6126	25.6445	20.8222	17.5603	28.9792	24.0518	4.57904	5.39582	7.05234	10.114	6.53289	5.39314	10.9883	9.01308	2.38021	2.80301	3.42227	4.61226	3.24363	2.74317	5.06357	4.28586
gene:ENSGALG00000046318	1	72031798..72032382	ENSGALG00000046318	2	0	0	0	3	0	0	1	0.133527	0	0	0	0.187026	0	0	0.0438102	0.268619	0	0	0	0.375205	0	0	0.104976	0.139629	0	0	0	0.186292	0	0	0.0499177
CREBL2	1	72050789..72060671	ENSGALG00000037030	1554	1184	1126	1450	1789	1061	1238	1533	103.751	93.3771	72.0197	90.9157	111.53	93.1575	100.213	67.161	38.9471	33.7293	32.5601	42.7833	41.7518	34.1377	45.3393	30.0296	20.2449	17.5217	15.8003	19.5104	20.7301	17.3638	20.893	14.2796
GPR19	1	complement(72070708..72072923)	ENSGALG00000045619	0	0	0	0	0	0	0	0	0	0	0	0	0	0	0	0	0	0	0	0	0	0	0	0	0	0	0	0	0	0	0	0
gene:ENSGALG00000026896	1	complement(72114118..72122785)	ENSGALG00000026896	44	113	96	104	51	53	59	162	2.9376	8.91184	6.14022	6.52085	3.17944	4.65349	4.77591	7.09724	1.16255	3.39365	2.92652	3.23499	1.25478	1.79774	2.27793	3.34546	0.604297	1.76293	1.42014	1.47524	0.62301	0.914405	1.0497	1.59082
CDKN1B	1	72191984..72195253	ENSGALG00000022980	1467	1448	1562	1979	1970	1435	1188	2380	97.9423	114.198	99.9066	124.084	122.814	125.995	96.1658	104.268	31.6387	35.4967	38.868	50.2477	39.5635	39.7314	37.4399	40.1188	16.4459	18.4398	18.8613	22.9143	19.6436	20.209	17.2528	19.0771
MRPS35	1	72371014..72393128	ENSGALG00000036730	751	674	606	604	844	437	524	905	50.1395	53.1556	38.7602	37.8711	52.6167	38.3693	42.4165	39.6482	24.8581	25.3582	23.1431	23.5367	26.0142	18.5696	25.3448	23.4131	12.9213	13.173	11.2306	10.7334	12.9163	9.44526	11.6792	11.1333
MANSC4	1	complement(72398826..72400355)	ENSGALG00000026372	0	1	3	1	0	1	1	1	0	0.0788658	0.191882	0.0627005	0	0.0878016	0.0809476	0.0438102	0	0.0615391	0.187397	0.0637385	0	0.0695046	0.0791133	0.0423158	0	0.0319682	0.0909377	0.0290665	0	0.0353529	0.0364566	0.0201219
KLHL42	1	72420206..72430748	ENSGALG00000017296	54	53	96	101	73	44	62	162	3.60524	4.17989	6.14022	6.33275	4.55097	3.86327	5.01875	7.09724	1.49659	1.66961	3.06975	3.29543	1.88396	1.56551	2.51091	3.50919	0.777934	0.867329	1.48965	1.50281	0.935404	0.796282	1.15706	1.66868
PTHLH	1	complement(72518738..72529849)	ENSGALG00000017295	0	1	0	1	4	0	5	5	0	0.0788658	0	0.0627005	0.249368	0	0.404738	0.219051	0	0.0203639	0	0.0210918	0.0667316	0	0.130897	0.0700138	0	0.0105786	0	0.00961841	0.0331328	0	0.0603193	0.0332927
CCDC91	1	72655626..72839254	ENSGALG00000031666	64	43	68	104	112	40	66	143	4.27287	3.39123	4.34933	6.52085	6.98231	3.51206	5.34254	6.26485	2.07416	1.58402	2.54269	3.96805	3.38003	1.66424	3.12562	3.62227	1.07816	0.822867	1.23388	1.80954	1.67822	0.846501	1.44033	1.72245
FAR2	1	72973409..73086559	ENSGALG00000017291	14	21	22	55	10	25	16	53	0.934691	1.65618	1.40713	3.44853	0.62342	2.19504	1.29516	2.32194	0.355123	0.605482	0.643867	1.64246	0.236206	0.814113	0.593063	1.05077	0.184595	0.314535	0.312447	0.749007	0.117278	0.414091	0.273292	0.49966
RAD51AP1	1	complement(73116109..73124781)	ENSGALG00000017290	182	154	177	179	166	95	165	290	12.151	12.1453	11.321	11.2234	10.3488	8.34115	13.3564	12.7049	5.13923	4.94286	5.76664	5.95062	4.36491	3.44385	6.80833	6.40041	2.6714	2.56771	2.79836	2.71364	2.16722	1.75168	3.13738	3.0435
C12orf4	1	73124893..73151338	ENSGALG00000017289	344	296	355	351	320	213	259	471	22.9667	23.3443	22.706	22.0079	19.9494	18.7017	20.9654	20.6346	7.61096	7.44395	9.06216	9.14261	6.59283	6.04999	8.37357	8.14488	3.95621	3.86698	4.39756	4.16927	3.27339	3.07727	3.85866	3.87302
FGF6	1	73165296..73168929	ENSGALG00000017287	0	0	0	0	0	0	0	0	0	0	0	0	0	0	0	0	0	0	0	0	0	0	0	0	0	0	0	0	0	0	0	0
FGF23	1	73192230..73195635	ENSGALG00000027791	29	34	39	62	36	18	73	114	1.93615	2.68144	2.49447	3.88743	2.24431	1.58043	5.90918	4.99436	1.58854	2.11694	2.46483	3.99828	1.8363	1.2658	5.84322	4.88076	0.825729	1.09971	1.1961	1.82332	0.911736	0.643839	2.69264	2.32088
TIGAR	1	complement(73210025..73229458)	ENSGALG00000026776	298	236	335	242	467	349	249	419	19.8956	18.6123	21.4268	15.1735	29.1137	30.6428	20.156	18.3565	6.41703	5.77645	8.32311	6.13501	9.36431	9.648	7.83515	7.05204	3.3356	3.00074	4.03893	2.79773	4.64946	4.90737	3.61055	3.35336
CCND2	1	complement(73241231..73282113)	ENSGALG00000017283	173	255	359	648	481	270	433	850	11.5501	20.1108	22.9619	40.6299	29.9865	23.7064	35.0503	37.2386	3.15469	5.28545	7.55315	13.9113	8.16764	6.32075	11.5379	12.1147	1.63982	2.74568	3.66529	6.34393	4.0553	3.21499	5.31685	5.76073
NDUFA9	1	73456333..73476274	ENSGALG00000017282	3602	3030	3070	2979	4001	2472	2523	4532	240.483	238.963	196.359	186.785	249.43	217.046	204.231	198.548	94.2786	90.1453	92.7108	91.7956	97.5167	83.0638	96.4976	92.7133	49.0064	46.8286	44.9895	41.8613	48.4178	42.2497	44.4675	44.0867
KCNA6	1	73505426..73507456	ENSGALG00000040681	1	3	2	0	3	0	2	10	0.0667637	0.236597	0.127921	0	0.187026	0	0.161895	0.438102	0.0265386	0.0904963	0.0612395	0	0.074138	0	0.0775601	0.207425	0.0137949	0.0470109	0.0297175	0	0.0368101	0	0.0357408	0.098634
KCNA1	1	73644812..73646287	ENSGALG00000017280	0	0	2	0	0	0	0	0	0	0	0.127921	0	0	0	0	0	0	0	0.0655129	0	0	0	0	0	0	0	0.0317912	0	0	0	0	0
NTF3	1	73984538..74054787	ENSGALG00000027299	14	6	4	15	5	5	10	7	0.934691	0.473195	0.255843	0.940507	0.31171	0.439008	0.809476	0.306671	0.613023	0.298628	0.202084	0.773254	0.203873	0.281069	0.639851	0.239568	0.318652	0.155131	0.0980645	0.352625	0.101225	0.142963	0.294852	0.113919
ANO2	1	complement(74112613..74296685)	ENSGALG00000017271	2	3	4	4	0	2	5	3	0.133527	0.236597	0.255843	0.250802	0	0.175603	0.404738	0.13143	0.0266993	0.045522	0.0616101	0.0628654	0	0.0342763	0.097537	0.0313021	0.0138784	0.0236477	0.0298973	0.0286683	0	0.0174343	0.0449464	0.0148847
VWF	1	complement(74316620..74458552)	ENSGALG00000017272	1436	879	1902	1604	1122	1573	1570	2946	95.8726	69.3231	121.653	100.572	69.9477	138.112	127.088	129.065	6.61699	4.6039	10.112	8.70146	4.81437	9.30526	10.5715	10.6101	3.43954	2.39163	4.90704	3.9681	2.39038	4.73304	4.87149	5.0453
CD9	1	74491375..74515119	ENSGALG00000017274	30	18	24	22	26	25	26	23	2.00291	1.41958	1.53506	1.37941	1.62089	2.19504	2.10464	1.00763	1.2007	0.818875	1.10828	1.03662	0.96901	1.28454	1.52061	0.71949	0.624131	0.425388	0.537809	0.472726	0.481122	0.65337	0.700718	0.342129
gene:ENSGALG00000043916	1	complement(74531769..74536229)	ENSGALG00000043916	0	0	0	1	0	0	1	0	0	0	0	0.0627005	0	0	0.0809476	0	0	0	0	0.0561247	0	0	0.0696629	0	0	0	0	0.0255944	0	0	0.0321017	0
gene:ENSGALG00000017276	1	complement(74544908..74556396)	ENSGALG00000017276	7	3	14	13	8	4	23	13	0.467346	0.236597	0.895449	0.815106	0.498736	0.351206	1.8618	0.569532	0.16985	0.082741	0.39194	0.371359	0.180759	0.124601	0.815504	0.246544	0.088289	0.0429822	0.190195	0.16935	0.0897482	0.0633773	0.375796	0.117236
PRMT8	1	75168825..75220639	ENSGALG00000013272	161	143	148	251	200	246	151	217	10.749	11.2778	9.46618	15.7378	12.4684	21.5992	12.2231	9.5068	2.45868	2.48224	2.60772	4.51266	2.84412	4.82287	3.36964	2.59012	1.27803	1.28947	1.26544	2.05789	1.41213	2.45311	1.55278	1.23164
gene:ENSGALG00000040332	1	75333290..75335460	ENSGALG00000040332	0	0	0	0	0	0	0	0	0	0	0	0	0	0	0	0	0	0	0	0	0	0	0	0	0	0	0	0	0	0	0	0
gene:ENSGALG00000014347	1	complement(75349718..75362957)	ENSGALG00000014347	596	538	609	584	768	405	536	891	39.7911	42.4298	38.952	36.6171	47.8787	35.5597	43.3879	39.0348	12.2367	12.5554	14.4264	14.116	14.6832	10.675	16.081	14.2981	6.36069	6.52227	7.00065	6.43729	7.29032	5.42973	7.41035	6.79898
TSPAN9	1	complement(75380490..75521578)	ENSGALG00000014346	128	157	170	215	183	137	158	332	8.54575	12.3819	10.8733	13.4806	11.4086	12.0288	12.7897	14.545	3.61928	5.04595	5.54606	7.15703	4.81842	4.9731	6.52829	7.33725	1.88132	2.62127	2.69132	3.2638	2.39238	2.52952	3.00833	3.48898
TEAD4	1	complement(75541939..75609141)	ENSGALG00000014342	393	339	299	390	393	315	268	497	26.2381	26.7355	19.1242	24.4532	24.5004	27.6575	21.694	21.7736	8.65396	8.48502	7.59654	10.1104	8.05852	8.90485	8.62356	8.55384	4.49836	4.40779	3.68635	4.61062	4.00112	4.52937	3.97386	4.06749
gene:ENSGALG00000040734	1	complement(75614332..75616362)	ENSGALG00000040734	81	46	72	0	86	0	0	0	5.40786	3.62783	4.60517	0	5.36141	0	0	0	1.67123	1.0788	1.71398	0	1.6523	0	0	0	0.868712	0.560412	0.831738	0	0.820383	0	0	0
TULP3	1	complement(75620435..75637015)	ENSGALG00000013424	176	156	185	189	185	98	110	226	11.7504	12.3031	11.8327	11.8504	11.5333	8.60456	8.90424	9.90109	4.99675	5.03419	6.05995	6.31711	4.89088	3.57186	4.56349	5.01494	2.59733	2.61516	2.94069	2.88077	2.42836	1.81679	2.10292	2.38468
RHNO1	1	complement(75650184..75654385)	ENSGALG00000013422	3	2	1	3	1	4	1	2	0.200291	0.157732	0.0639607	0.188101	0.062342	0.351206	0.0809476	0.0876203	0.110956	0.0840798	0.042673	0.130627	0.0344407	0.189926	0.0540457	0.0578154	0.0576756	0.0436777	0.0207078	0.0595696	0.0171001	0.0966042	0.024905	0.0274922
FOXM1	1	75654527..75664722	ENSGALG00000013420	179	143	102	162	181	99	120	190	11.9507	11.2778	6.52399	10.1575	11.2839	8.69236	9.71371	8.32393	1.99652	1.81295	1.31263	2.12724	1.87992	1.41758	1.95583	1.65636	1.0378	0.941791	0.636976	0.970079	0.933395	0.721041	0.901274	0.787628
ITFG2	1	complement(75703446..75717203)	ENSGALG00000014335	332	197	452	535	450	190	341	562	22.1655	15.5366	28.9102	33.5448	28.0539	16.6823	27.6031	24.6213	10.0595	6.78478	15.8016	19.0842	12.6967	7.39071	15.0981	13.3094	5.22898	3.52455	7.66796	8.70292	6.30403	3.75922	6.95743	6.32882
FKBP4	1	complement(75721961..75736104)	ENSGALG00000014331	3456	3238	3668	3634	3404	2439	2620	4839	230.735	255.368	234.608	227.854	212.212	214.148	212.083	211.997	58.2785	62.0643	71.3652	72.1442	53.4521	52.8008	64.5603	63.7783	30.2934	32.2411	34.6311	32.8997	26.5394	26.8566	29.7503	30.3276
NECAP1	1	complement(75771764..75777768)	ENSGALG00000037656	738	777	986	891	853	534	892	1465	49.2716	61.2787	63.0652	55.8661	53.1777	46.8861	72.2053	64.1819	21.871	26.1736	33.7141	31.0865	23.5397	20.3164	38.6284	33.9337	11.3686	13.5966	16.3603	14.1763	11.6877	10.3338	17.8005	16.136
FOXJ2	1	complement(75799694..75827289)	ENSGALG00000014329	261	187	289	459	412	240	324	543	17.4253	14.7479	18.4846	28.7795	25.6849	21.0724	26.227	23.7889	6.12036	4.98435	7.8191	12.6716	8.99651	7.22506	11.1023	9.9522	3.18139	2.58927	3.79435	5.77858	4.46684	3.67496	5.11608	4.73243
SLC2A14	1	75871016..75879214	ENSGALG00000014324	144	91	132	183	211	88	119	269	9.61397	7.17679	8.44281	11.4742	13.1542	7.72654	9.63277	11.7849	3.53915	2.54219	3.74311	5.29504	4.82903	2.7766	4.27379	5.16739	1.83967	1.32062	1.81641	2.41468	2.39765	1.41229	1.96942	2.45718
NANOG	1	complement(75915831..75918614)	ENSGALG00000027772	0	0	0	0	0	0	0	0	0	0	0	0	0	0	0	0	0	0	0	0	0	0	0	0	0	0	0	0	0	0	0	0
AICDA	1	complement(75956434..75960413)	ENSGALG00000014280	0	0	0	2	0	0	0	1	0	0	0	0.125401	0	0	0	0.0438102	0	0	0	0.121213	0	0	0	0.0402364	0	0	0	0.0552763	0	0	0	0.0191331
MFAP5	1	complement(75972581..75982809)	ENSGALG00000027471	1	0	0	0	0	0	0	0	0.0667637	0	0	0	0	0	0	0	0.0918959	0	0	0	0	0	0	0	0.0477679	0	0	0	0	0	0	0
RIMKLB	1	76007742..76041101	ENSGALG00000040184	7	7	9	21	14	19	4	13	0.467346	0.552061	0.575646	1.31671	0.872788	1.66823	0.32379	0.569532	0.245056	0.278545	0.363523	0.865502	0.456389	0.853914	0.204624	0.355707	0.127381	0.144698	0.176406	0.394692	0.226601	0.434336	0.0942937	0.169145
A2ML1	1	76082957..76112683	ENSGALG00000036447	12	7	3	25	10	14	7	19	0.801164	0.552061	0.191882	1.56751	0.62342	1.22922	0.566633	0.832393	0.114728	0.0760709	0.0330928	0.281392	0.0890287	0.171835	0.0977951	0.14198	0.0596363	0.0395172	0.0160588	0.128322	0.0442035	0.0874023	0.0450654	0.0675136
gene:ENSGALG00000014252	1	76146376..76177348	ENSGALG00000014252	56146	38729	58993	67382	63464	38259	57500	78367	3748.51	3054.39	3773.23	4224.88	3956.47	3359.2	4654.49	3433.27	578.361	453.468	701.137	817.158	608.763	505.95	865.521	630.951	300.634	235.567	340.238	372.646	302.256	257.347	398.844	300.028
PHC1	1	76188197..76207347	ENSGALG00000014263	1291	976	1074	2002	1631	982	1007	2169	86.1919	76.973	68.6938	125.526	101.68	86.2212	81.5142	95.0242	13.2888	11.4193	12.7552	24.2608	15.6334	12.9767	15.1467	17.4503	6.90758	5.9321	6.18966	11.0636	7.76213	6.6005	6.97983	8.29788
M6PR	1	complement(76208717..76214124)	ENSGALG00000031681	4403	4301	5137	4903	5170	3899	4037	7246	293.96	339.202	328.566	307.42	322.308	342.339	326.786	317.448	72.5258	80.5275	97.6283	95.0797	79.3003	82.45	97.17	93.2878	37.6992	41.8323	47.3758	43.3589	39.3733	41.9375	44.7773	44.3599
gene:ENSGALG00000039764	1	76230134..76257737	ENSGALG00000039764	52360	65294	68710	90162	76321	47667	68470	110244	3495.75	5149.47	4394.74	5653.2	4758	4185.24	5542.48	4829.81	515.052	730.055	779.819	1044.14	699.095	601.953	984.196	847.596	267.726	379.248	378.42	476.154	347.106	306.178	453.531	403.046
gene:ENSGALG00000035614	1	complement(76263942..76266014)	ENSGALG00000035614	6758	118	12335	5108	6937	333	7443	15312	451.189	9.30617	788.955	320.274	432.467	29.2379	602.493	670.821	443.178	8.79575	933.301	394.36	423.616	28.0348	713.244	784.828	230.366	4.56921	452.9	179.839	210.329	14.2597	328.673	373.199
gene:ENSGALG00000031659	1	complement(76270315..76327369)	ENSGALG00000031659	3	0	1	2	0	0	1	4	0.200291	0	0.0639607	0.125401	0	0	0.0809476	0.175241	0.0352732	0	0.0135658	0.0276844	0	0	0.0171812	0.0367592	0.0183351	0	0.00658304	0.0126248	0	0	0.00791733	0.0174796
gene:ENSGALG00000033736	1	76283034..76285106	ENSGALG00000033736	7167	11912	1489	6886	7332	10510	497	1081	478.495	939.45	95.2374	431.755	457.092	922.795	40.231	47.3588	470	887.924	112.662	531.629	447.737	884.823	47.6262	55.4075	244.308	461.258	54.6711	242.437	222.305	450.057	21.9469	26.3472
OVST	1	complement(76345584..76430119)	ENSGALG00000011930	232	201	184	169	57	151	175	379	15.4892	15.852	11.7688	10.5964	3.55349	13.258	14.1658	16.604	1.04705	1.03111	0.958119	0.897941	0.239549	0.874883	1.15411	1.33691	0.544261	0.535641	0.464943	0.409485	0.118938	0.445001	0.53183	0.63572
gene:ENSGALG00000014361	1	complement(76480754..76505020)	ENSGALG00000014361	42	73	87	99	104	75	70	161	2.80407	5.75721	5.56458	6.20735	6.48357	6.58512	5.66633	7.05343	2.49644	4.93203	5.96642	6.9277	5.75633	5.72304	6.07994	7.47963	1.29766	2.56208	2.8953	3.15922	2.85807	2.91097	2.80173	3.55669
gene:ENSGALG00000041564	1	complement(76519123..76614559)	ENSGALG00000041564	72	114	144	186	121	103	155	212	4.80698	8.9907	9.21034	11.6623	7.54338	9.04357	12.5469	9.28775	2.38886	4.29926	5.51242	7.26528	3.73838	4.38721	7.51483	5.49764	1.24174	2.23337	2.675	3.31316	1.85614	2.23152	3.46294	2.61422
CD86	1	76641354..76652029	ENSGALG00000014362	15	9	7	15	7	9	5	8	1.00146	0.709792	0.447725	0.940507	0.436394	0.790215	0.404738	0.350481	0.431117	0.29402	0.232126	0.507547	0.187345	0.332078	0.209992	0.179712	0.224096	0.152737	0.112643	0.231455	0.0930184	0.168908	0.0967674	0.0854558
CASR	1	76721272..76762823	ENSGALG00000038405	0	0	0	0	0	1	1	1	0	0	0	0	0	0.0878016	0.0809476	0.0438102	0	0	0	0	0	0.0168853	0.0192196	0.0102801	0	0	0	0	0	0.00858856	0.00885668	0.00488836
CSTB	1	76767140..76771720	ENSGALG00000014410	847	757	837	780	739	620	631	1052	56.5488	59.7014	53.5351	48.9064	46.0707	54.437	51.0779	46.0883	28.2814	28.7305	32.2452	30.6615	22.9775	26.5768	30.7876	27.4546	14.7008	14.9249	15.6475	13.9825	11.4085	13.5181	14.1874	13.0551
CSTA	1	complement(76773166..76778171)	ENSGALG00000014412	101	96	83	50	92	26	56	145	6.74313	7.57112	5.30874	3.13502	5.73547	2.28284	4.53307	6.35247	10.0293	10.8355	9.50931	5.84521	8.50701	3.31448	8.1258	11.2538	5.21326	5.62883	4.61455	2.66557	4.2238	1.68588	3.74449	5.35136
CCDC58	1	complement(76787499..76796808)	ENSGALG00000014413	430	411	412	324	536	330	290	511	28.7084	32.4139	26.3518	20.315	33.4153	28.9745	23.4748	22.387	22.4395	24.3791	24.8065	19.9055	26.0466	22.1082	22.1143	20.8425	11.6642	12.6644	12.0378	9.07743	12.9323	11.2451	10.1906	9.91093
FAM162A	1	76796937..76805651	ENSGALG00000007378	1732	1012	1055	805	1291	786	543	1295	115.635	79.8122	67.4785	50.4739	80.4835	69.0121	43.9546	56.7341	44.8293	29.7732	31.5057	24.5297	31.1158	26.1174	20.5373	26.1979	23.3025	15.4665	15.2887	11.1862	15.4493	13.2844	9.46389	12.4575
KPNA1	1	complement(76808272..76859608)	ENSGALG00000014426	743	758	971	901	776	618	658	1147	49.6054	59.7803	62.1058	56.4931	48.3774	54.2614	53.2635	50.2502	6.86853	7.96481	10.3566	9.80578	6.68002	7.33428	8.88855	8.28746	3.57029	4.13755	5.02571	4.4717	3.31668	3.73052	4.09597	3.94082
FBXO40	1	76868927..76870807	ENSGALG00000013999	4	0	8	4	5	4	6	2	0.267055	0	0.511685	0.250802	0.31171	0.351206	0.485686	0.0876203	0.0891112	0	0.205629	0.104909	0.103725	0.1144	0.195323	0.0348245	0.0463204	0	0.099785	0.0478415	0.0515003	0.0581885	0.0900076	0.0165596
TAPBPL	1	76879713..76888332	ENSGALG00000014428	291	200	232	266	237	217	193	383	19.4282	15.7732	14.8389	16.6783	14.7751	19.053	15.6229	16.7793	3.21747	2.51352	2.95959	3.46246	2.44012	3.08017	3.11823	3.30981	1.67246	1.30572	1.43619	1.57898	1.21154	1.5667	1.43693	1.57387
SCNN1A	1	76898999..76910211	ENSGALG00000040424	162	63	125	213	129	72	118	181	10.8157	4.96855	7.99508	13.3552	8.04212	6.32172	9.55182	7.92964	1.9694	0.870545	1.75328	3.04846	1.46033	1.12369	2.09619	1.71981	1.0237	0.45223	0.85081	1.39018	0.725064	0.571554	0.965956	0.817798
VAMP1	1	complement(76915077..76917933)	ENSGALG00000022955	101	52	92	132	96	58	92	164	6.74313	4.10102	5.88438	8.27646	5.98483	5.09249	7.44718	7.18487	4.83698	2.83066	5.0835	7.44233	4.28119	3.56595	6.43829	6.13874	2.51428	1.47047	2.46686	3.3939	2.12565	1.81379	2.96686	2.91907
MRPL51	1	complement(76919241..76920800)	ENSGALG00000014435	1361	966	1076	995	1288	833	642	1486	90.8654	76.1844	68.8217	62.387	80.2965	73.1388	51.9684	65.1019	40.1634	32.4027	36.6359	34.5683	35.394	31.5581	27.6845	34.2747	20.8771	16.8325	17.7782	15.7641	17.5734	16.0518	12.7574	16.2982
NCAPD2	1	76920908..76944751	ENSGALG00000039448	407	284	335	355	467	224	324	411	27.1728	22.3979	21.4268	22.2587	29.1137	19.6676	26.227	18.006	3.49921	2.77539	3.32309	3.59324	3.73881	2.47239	4.07052	2.76185	1.8189	1.44176	1.61259	1.63861	1.85635	1.25756	1.87576	1.3133
CNP1	1	76949287..76951004	ENSGALG00000028638	9	4	8	7	6	4	0	14	0.600873	0.315463	0.511685	0.438903	0.374052	0.351206	0	0.613342	0.972012	0.491044	0.996877	0.890039	0.603422	0.554604	0	1.18179	0.505256	0.255087	0.483751	0.405882	0.299604	0.282094	0	0.56196
GAPDH	1	76950864..76956805	ENSGALG00000014442	145997	93756	101999	95078	108524	84649	67266	150201	9747.3	7394.14	6523.92	5961.44	6765.6	7432.32	5445.02	6580.33	3830.89	2796.31	3087.98	2937.09	2651.69	2851.49	2579.18	3080.43	1991.31	1452.63	1498.49	1339.39	1316.59	1450.38	1188.52	1464.79
IFFO1	1	complement(76967047..76970228)	ENSGALG00000014443	431	256	313	332	278	239	217	463	28.7751	20.1897	20.0197	20.8166	17.3311	20.9846	17.5656	20.2841	13.0592	8.81677	10.9422	11.8429	7.84376	9.29673	9.6079	10.9648	6.78822	4.58013	5.3099	5.40069	3.89449	4.7287	4.42746	5.21396
NOP2	1	complement(76983184..76988376)	ENSGALG00000037807	716	518	624	490	568	407	305	984	47.8028	40.8525	39.9115	30.7232	35.4103	35.7353	24.689	43.1092	12.9661	10.6625	13.0378	10.4466	9.57826	9.46206	8.071	13.9276	6.73985	5.53893	6.32681	4.76394	4.75569	4.81279	3.71923	6.62278
gene:ENSGALG00000013565	1	complement(76988085..77010194)	ENSGALG00000013565	2203	1537	2318	2722	2536	1744	2090	4097	147.08	121.217	148.261	170.671	158.099	153.126	169.181	179.49	13.0833	10.3755	15.8832	19.0315	14.0247	13.2967	18.1375	19.0174	6.80075	5.38983	7.70759	8.67886	6.96336	6.76323	8.35804	9.04308
LPAR5	1	complement(77027981..77029234)	ENSGALG00000014455	15	8	19	17	18	10	15	13	1.00146	0.630927	1.21525	1.06591	1.12216	0.878016	1.21421	0.569532	0.593549	0.35982	0.867443	0.791946	0.663251	0.507994	0.867333	0.40206	0.308529	0.186919	0.420941	0.361149	0.32931	0.258387	0.39968	0.191186
ING4	1	complement(77069090..77083835)	ENSGALG00000014457	443	351	370	504	432	255	303	616	29.5763	27.6819	23.6654	31.601	26.9317	22.3894	24.5271	26.9871	11.6606	10.5016	11.2368	15.6182	10.5887	8.61692	11.6544	12.6731	6.06124	5.45536	5.45284	7.12231	5.25737	4.38292	5.37052	6.02624
ZNF384	1	complement(77089837..77115522)	ENSGALG00000032599	621	456	669	712	688	480	536	1002	41.4602	35.9628	42.7897	44.6427	42.8913	42.1448	43.3879	43.8978	4.44985	3.71406	5.53098	6.00642	4.59074	4.41559	5.61239	5.61182	2.31305	1.92938	2.684	2.73909	2.27934	2.24595	2.58627	2.66851
PIANP	1	complement(77137687..77139302)	ENSGALG00000014466	3	3	3	1	2	2	4	5	0.200291	0.236597	0.191882	0.0627005	0.124684	0.175603	0.32379	0.219051	0.146519	0.166543	0.169051	0.0574984	0.0909587	0.1254	0.285472	0.190865	0.0761614	0.0865154	0.0820347	0.0262208	0.0451618	0.0637836	0.13155	0.0907594
COPS7A	1	77151417..77154549	ENSGALG00000014467	2577	2242	2109	1950	2524	1835	1711	2809	172.05	176.817	134.893	122.266	157.351	161.116	138.501	123.063	72.04	71.2403	68.0234	64.1765	65.7036	65.8551	69.8939	61.3753	37.4467	37.0078	33.0095	29.2662	32.6224	33.4966	32.2081	29.185
MLF2	1	complement(77165655..77172827)	ENSGALG00000014468	2951	2583	2863	2331	2778	2317	1869	3792	197.02	203.71	183.119	146.155	173.186	203.436	151.291	166.128	59.7104	59.4068	66.8382	55.5271	52.3424	60.1867	55.2611	59.9697	31.0377	30.8606	32.4343	25.3219	25.9884	30.6134	25.4651	28.5166
gene:ENSGALG00000044449	1	77197103..77198831	ENSGALG00000044449	0	0	1	1	0	1	0	0	0	0	0.0639607	0.0627005	0	0.0878016	0	0	0	0	0.0474005	0.0483663	0	0.0527418	0	0	0	0	0.0230019	0.0220563	0	0.0268266	0	0
CD4	1	77208503..77219967	ENSGALG00000014477	109	67	51	59	76	63	54	43	7.27724	5.28401	3.26199	3.69933	4.73799	5.5315	4.37117	1.88384	2.30221	1.60851	1.24283	1.46708	1.49477	1.70826	1.66664	0.709856	1.1967	0.835589	0.603104	0.669027	0.742164	0.86889	0.768013	0.337548
GPR162	1	77229605..77233181	ENSGALG00000022926	134	133	253	165	53	179	61	333	8.94633	10.4892	16.182	10.3456	3.30413	15.7165	4.9378	14.5888	2.7418	3.09324	5.97275	3.97463	1.00983	4.70195	1.82386	5.32547	1.4252	1.60687	2.89837	1.81254	0.501388	2.3916	0.840459	2.53235
gene:ENSGALG00000014490	1	77239261..77244825	ENSGALG00000014490	576	414	560	836	481	419	302	829	38.4559	32.6505	35.818	52.4176	29.9865	36.7889	24.4462	36.3186	18.8129	15.3697	21.103	32.1457	14.6292	17.5688	14.4136	21.1627	9.77905	7.98424	10.2406	14.6593	7.26351	8.93621	6.64197	10.0632
GNB3	1	77251364..77255432	ENSGALG00000034438	229	80	75	35	164	38	116	153	15.2889	6.30927	4.79705	2.19452	10.2241	3.33646	9.38992	6.70295	9.35296	3.71394	3.53425	1.68292	6.23732	1.99247	6.92311	4.88414	4.86171	1.92931	1.71505	0.767457	3.09688	1.01345	3.19027	2.32249
CDCA3	1	complement(77256837..77258980)	ENSGALG00000014513	31	43	33	17	87	32	12	8	2.06967	3.39123	2.1107	1.06591	5.42375	2.80965	0.971371	0.350481	1.17987	1.86026	1.44914	0.761736	3.08343	1.56357	0.667398	0.237983	0.613303	0.966364	0.703219	0.347372	1.53095	0.795296	0.307546	0.113165
USP5	1	77259347..77274052	ENSGALG00000014525	1520	1363	1634	1737	1726	1055	940	2578	101.481	107.494	104.512	108.911	107.602	92.6307	76.0908	112.943	24.8033	25.2809	30.7638	33.3693	26.2269	22.101	22.4142	32.88	12.8929	13.1329	14.9287	15.2173	13.0219	11.2415	10.3288	15.635
TPI1	1	77274752..77277757	ENSGALG00000014526	19200	17040	13768	13935	15323	12760	8796	18956	1281.86	1343.87	880.611	873.731	955.267	1120.35	712.015	830.465	551.451	556.296	456.246	471.188	409.817	470.49	369.165	425.535	286.647	288.984	221.401	214.875	203.478	239.31	170.117	202.349
LRRC23	1	77279563..77286852	ENSGALG00000043468	74	46	61	56	72	28	27	92	4.94051	3.62783	3.9016	3.51123	4.48862	2.45845	2.18559	4.03053	3.97556	2.80902	3.7811	3.5419	3.60197	1.93116	2.11963	3.86311	2.06651	1.45923	1.83484	1.6152	1.78841	0.982267	0.976755	1.83697
ENO2	1	77287666..77296900	ENSGALG00000014528	86	103	244	137	175	92	25	180	5.74168	8.12318	15.6064	8.58996	10.9099	8.07775	2.02369	7.88583	1.58687	2.16029	5.19465	2.97609	3.00692	2.17934	0.674083	2.59597	0.824864	1.12222	2.52079	1.35718	1.49296	1.1085	0.310627	1.23442
ATN1	1	77317847..77325309	ENSGALG00000014554	397	248	373	330	312	192	286	553	26.5052	19.5587	23.8573	20.6912	19.4507	16.8579	23.151	24.227	4.64695	3.29959	5.03743	4.54751	3.40074	2.88518	4.89186	5.05924	2.41551	1.71407	2.4445	2.07379	1.68849	1.46752	2.25424	2.40575
C1H12ORF57	1	77325963..77327101	ENSGALG00000014555	2743	1751	2261	1728	2090	2195	1055	2709	183.133	138.094	144.615	108.346	130.295	192.725	85.3997	118.682	116.576	84.5865	110.868	86.4589	82.7125	119.76	65.5188	89.9862	60.5968	43.9409	53.8006	39.4276	41.0674	60.9149	30.192	42.7899
PTPN6	1	77339324..77348760	ENSGALG00000014561	2182	1791	1994	2242	2527	1554	2122	2903	145.678	141.249	127.538	140.574	157.538	136.444	171.771	127.181	34.0036	31.7246	35.8524	41.1327	36.6704	31.0896	48.322	35.359	17.6752	16.4803	17.398	18.7576	18.2072	15.8134	22.2675	16.8138
PHB2	1	complement(77348875..77354569)	ENSGALG00000014567	7250	5931	6377	5604	8287	5713	4202	8646	484.037	467.753	407.877	351.373	516.628	501.611	340.142	378.783	199.218	185.246	202.176	181.289	212.046	201.534	168.724	185.69	103.555	96.2316	98.1094	82.6726	105.282	102.509	77.7504	88.2987
EMG1	1	77354660..77356911	ENSGALG00000014568	253	167	211	119	139	108	84	188	16.8912	13.1706	13.4957	7.46136	8.66554	9.48258	6.7996	8.23631	11.2308	8.42629	10.8067	6.21896	5.74572	6.15469	5.44876	6.52273	5.8378	4.37728	5.24414	2.83601	2.8528	3.13053	2.51087	3.10166
LPCAT3	1	complement(77357092..77372767)	ENSGALG00000014570	2987	3046	2818	1959	2584	2088	1894	4163	199.423	240.225	180.241	122.83	161.092	183.33	153.315	182.382	63.0573	73.0905	68.6379	48.6874	50.7965	56.588	58.4265	68.6894	32.7775	37.969	33.3077	22.2028	25.2209	28.783	26.9238	32.6629
C1S	1	77379603..77388708	ENSGALG00000014603	23654	29480	24976	27841	25368	23123	23339	32981	1579.23	2324.96	1597.48	1745.64	1581.49	2030.24	1889.24	1444.9	374.041	529.875	455.681	518.301	373.544	469.411	539.296	407.626	194.428	275.259	221.127	236.359	185.468	238.762	248.515	193.833
gene:ENSGALG00000014659	1	complement(77392527..77399415)	ENSGALG00000014659	14814	16577	16022	17454	13985	11593	15225	21114	989.037	1307.36	1024.78	1094.37	871.853	1017.88	1232.43	925.008	290.217	369.136	362.151	402.557	255.125	291.568	435.85	323.298	150.856	191.759	175.74	183.577	126.672	148.303	200.846	153.734
RBP5	1	complement(77404113..77405744)	ENSGALG00000014662	2281	1792	1964	1246	1731	1569	748	1657	152.288	141.328	125.619	78.1248	107.914	137.761	60.5488	72.5934	128.82	115.034	127.974	82.8432	91.0321	113.756	61.7289	73.1412	66.961	59.7577	62.1014	37.7787	45.1982	57.8609	28.4456	34.7798
CLSTN3	1	77405765..77420676	ENSGALG00000014674	558	586	552	668	505	389	562	826	37.2541	46.2154	35.3063	41.8839	31.4827	34.1548	45.4926	36.1872	7.51614	8.972	8.57872	10.593	6.33422	6.72673	11.0618	8.69608	3.90692	4.66077	4.16297	4.8307	3.14499	3.42149	5.09745	4.13513
gene:ENSGALG00000014680	1	complement(77422388..77430336)	ENSGALG00000014680	279	353	282	309	363	247	238	679	18.6271	27.8396	18.0369	19.3744	22.6301	21.687	19.2655	29.7471	10.3189	14.8401	12.0338	13.4546	12.502	11.7279	12.8629	19.6283	5.36383	7.70911	5.8396	6.13567	6.20733	5.96531	5.92739	9.33359
PEX5	1	77434366..77444965	ENSGALG00000014683	2914	2925	3519	3125	3883	2469	2279	4777	194.549	230.683	225.078	195.939	242.074	216.782	184.48	209.281	42.5321	48.5271	59.2611	53.6982	52.7759	46.2639	48.6073	54.4961	22.1084	25.2088	28.7574	24.4878	26.2037	23.5317	22.399	25.9138
gene:ENSGALG00000014685	1	77485688..77486689	ENSGALG00000014685	0	0	0	0	0	0	0	0	0	0	0	0	0	0	0	0	0	0	0	0	0	0	0	0	0	0	0	0	0	0	0	0
EPHA1	1	77496575..77530024	ENSGALG00000014687	72	102	137	162	52	53	143	282	4.80698	8.04431	8.76261	10.1575	3.24178	4.65349	11.5755	12.3545	0.773226	1.2451	1.69753	2.04819	0.520017	0.730707	2.24409	2.36704	0.401926	0.646804	0.823753	0.934031	0.258193	0.371668	1.03411	1.12557
ZYX	1	complement(77535094..77546510)	ENSGALG00000014688	1817	2135	2016	1779	1858	1345	1614	3837	121.31	168.379	128.945	111.544	115.831	118.093	130.649	168.1	28.1273	37.5666	36.0069	32.4213	26.783	26.7294	36.5095	46.4245	14.6207	19.515	17.4729	14.785	13.298	13.5957	16.8241	22.0756
FAM131B	1	77586269..77592786	ENSGALG00000014689	3	2	3	10	2	0	6	11	0.200291	0.157732	0.191882	0.627005	0.124684	0	0.485686	0.481912	0.072541	0.0549697	0.0836963	0.284672	0.0450332	0	0.212004	0.207892	0.0377071	0.0285556	0.040615	0.129818	0.0223594	0	0.0976943	0.098856
CLCN1	1	complement(77610132..77667963)	ENSGALG00000014695	3	5	8	11	15	5	12	5	0.200291	0.394329	0.511685	0.689705	0.93513	0.439008	0.971371	0.219051	0.0437417	0.0828657	0.134582	0.18882	0.20366	0.0935918	0.255673	0.0569806	0.0227371	0.043047	0.0653081	0.0861072	0.101119	0.0476047	0.117818	0.0270952
CASP2	1	complement(77671018..77697005)	ENSGALG00000014698	480	388	572	575	621	319	466	706	32.0466	30.5999	36.5855	36.0528	38.7144	28.0087	37.7216	30.93	4.29515	3.94638	5.90548	6.0574	5.17451	3.66455	6.0933	4.93769	2.23264	2.05006	2.86573	2.76234	2.56919	1.86394	2.80788	2.34795
RAP1GAP1	1	77714268..77753043	ENSGALG00000014701	304	181	288	318	260	158	231	394	20.2962	14.2747	18.4207	19.9388	16.2089	13.8727	18.6989	17.2612	4.89772	3.31459	5.35347	6.03156	3.90063	3.26792	5.43829	4.96135	2.54586	1.72186	2.59786	2.75055	1.93669	1.6622	2.50604	2.3592
GSTK1	1	complement(77760262..77770624)	ENSGALG00000014708	8532	6370	5981	6436	6730	4559	4766	9445	569.628	502.375	382.549	403.54	419.562	400.288	385.796	413.787	200.521	170.169	162.183	178.077	147.287	137.554	163.679	173.498	104.232	88.3991	78.7021	81.2079	73.1294	69.9656	75.4257	82.5011
gene:ENSGALG00000030506	1	complement(77815472..77816407)	ENSGALG00000030506	0	0	0	0	0	0	0	0	0	0	0	0	0	0	0	0	0	0	0	0	0	0	0	0	0	0	0	0	0	0	0	0
KEL	1	77862437..77876315	ENSGALG00000014736	34	12	18	58	22	14	10	32	2.26996	0.94639	1.15129	3.63663	1.37152	1.22922	0.809476	1.40192	0.568084	0.227901	0.346999	1.14089	0.342292	0.3003	0.244154	0.417894	0.295292	0.11839	0.168387	0.520276	0.169951	0.152745	0.112509	0.198715
gene:ENSGALG00000014746	1	77904803..77933908	ENSGALG00000014746	1	0	2	0	0	0	1	1	0.0667637	0	0.127921	0	0	0	0.0809476	0.0438102	0.0192664	0	0.0444584	0	0	0	0.0281534	0.0150586	0.0100148	0	0.0215742	0	0	0	0.0129735	0.0071606
EPHB6	1	complement(77978178..78032477)	ENSGALG00000014749	28	10	35	46	44	24	29	59	1.86938	0.788658	2.23862	2.88422	2.74305	2.10724	2.34748	2.5848	0.317115	0.128733	0.457351	0.613337	0.464037	0.348951	0.47994	0.522269	0.164838	0.0668741	0.221937	0.279698	0.230398	0.177491	0.221163	0.248347
gene:ENSGALG00000014750	1	78071368..78073633	ENSGALG00000014750	36	22	30	19	20	16	15	28	2.40349	1.73505	1.91882	1.19131	1.24684	1.40483	1.21421	1.22668	0.877582	0.609591	0.843779	0.545281	0.454	0.500724	0.534326	0.533489	0.456171	0.31667	0.409458	0.248663	0.225415	0.254689	0.246225	0.253683
gene:ENSGALG00000014754	1	complement(78077450..78225862)	ENSGALG00000014754	100	38	61	43	91	30	48	42	6.67637	2.9969	3.9016	2.69612	5.67312	2.63405	3.88549	1.84003	1.90648	0.82347	1.34179	0.965125	1.61553	0.734257	1.33722	0.625843	0.990999	0.427775	0.651127	0.440123	0.802125	0.373473	0.616212	0.297598
PRSS2	1	complement(78102283..78137310)	ENSGALG00000032796	1	0	0	1	0	0	2	0	0.0667637	0	0	0.0627005	0	0	0.161895	0	0.016938	0	0	0.0199408	0	0	0.0495018	0	0.00880443	0	0	0.00909355	0	0	0.0228111	0
gene:ENSGALG00000027291	1	78146304..78159531	ENSGALG00000027291	0	0	0	0	0	0	0	0	0	0	0	0	0	0	0	0	0	0	0	0	0	0	0	0	0	0	0	0	0	0	0	0
gene:ENSGALG00000030650	1	78168762..78171942	ENSGALG00000030650	0	0	0	0	0	0	0	0	0	0	0	0	0	0	0	0	0	0	0	0	0	0	0	0	0	0	0	0	0	0	0	0
gene:ENSGALG00000034771	1	78183774..78186301	ENSGALG00000034771	0	0	0	0	0	0	0	0	0	0	0	0	0	0	0	0	0	0	0	0	0	0	0	0	0	0	0	0	0	0	0	0
gene:ENSGALG00000040609	1	78216893..78220222	ENSGALG00000040609	2	0	1	0	0	0	0	0	0.133527	0	0.0639607	0	0	0	0	0	0.112194	0	0.0647236	0	0	0	0	0	0.058319	0	0.0314082	0	0	0	0	0
YBX3	1	78318610..78343166	ENSGALG00000031890	3691	2558	2937	2768	3419	2659	2041	4247	246.425	201.739	187.852	173.555	213.147	233.465	165.214	186.062	104.719	82.492	96.1406	92.4546	90.3275	96.8484	84.6161	94.1771	54.4333	42.8529	46.6538	42.1618	44.8484	49.2611	38.9923	44.7827
SYCE3	1	complement(78348231..78351850)	ENSGALG00000042936	3	0	1	7	4	2	6	2	0.200291	0	0.0639607	0.438903	0.249368	0.175603	0.485686	0.0876203	0.113665	0	0.0437148	0.312238	0.141126	0.0972813	0.33219	0.0592268	0.0590836	0	0.0212133	0.142389	0.0700702	0.0494813	0.153078	0.0281633
STYK1	1	78365923..78371775	ENSGALG00000014759	24	14	54	34	26	9	37	100	1.60233	1.10412	3.45388	2.13182	1.62089	0.790215	2.99506	4.38102	0.820317	0.543913	2.12954	1.36814	0.827531	0.394918	1.848	2.67149	0.426404	0.282551	1.0334	0.62391	0.410876	0.200871	0.851585	1.27034
GABARAPL1	1	complement(78391093..78400942)	ENSGALG00000014723	1369	1065	1123	949	1238	956	660	1396	91.3995	83.9921	71.8278	59.5028	77.1794	83.9384	53.4254	61.159	48.6576	43.0257	46.0521	39.7096	40.974	43.6213	34.2784	38.7807	25.2924	22.3509	22.3475	18.1086	20.3439	22.1876	15.796	18.4408
TMEM52B	1	complement(78408167..78412651)	ENSGALG00000034698	0	0	0	0	2	1	0	0	0	0	0	0	0.124684	0.0878016	0	0	0	0	0	0	0.0568409	0.0391818	0	0	0	0	0	0	0.028222	0.0199295	0	0
KLRD1	1	complement(78423927..78430724)	ENSGALG00000014722	7	10	19	11	15	8	20	16	0.467346	0.788658	1.21525	0.689705	0.93513	0.702413	1.61895	0.700962	0.323053	0.524573	1.0117	0.597654	0.644625	0.473979	1.34876	0.577135	0.167924	0.272505	0.490944	0.272546	0.320062	0.241085	0.621528	0.274437
HSD3B1	1	complement(78465927..78476335)	ENSGALG00000037951	811	284	939	522	332	230	341	815	54.1453	22.3979	60.0591	32.7296	20.6975	20.1944	27.6031	35.7053	12.4897	4.97143	16.6848	9.46422	4.76114	4.5473	7.67391	9.81008	6.49222	2.58255	8.09657	4.31594	2.36395	2.31295	3.53625	4.66485
HAO2	1	complement(78483489..78493943)	ENSGALG00000014766	1211	523	1449	989	944	554	714	1343	80.8508	41.2468	92.679	62.0108	58.8509	48.6421	57.7966	58.837	45.4717	22.3218	62.7751	43.7195	33.0073	26.7055	39.1764	39.4144	23.6364	11.5957	30.4627	19.9373	16.3884	13.5835	18.0531	18.7422
WARS2	1	78585938..78637352	ENSGALG00000014772	49	30	61	67	81	50	60	83	3.27142	2.36597	3.9016	4.20093	5.0497	4.39008	4.85686	3.63624	1.67618	1.16648	2.40756	2.69825	2.58018	2.19578	2.9992	2.21914	0.871286	0.605961	1.16831	1.23047	1.28108	1.11686	1.38208	1.05524
gene:ENSGALG00000037173	1	78660153..78714130	ENSGALG00000037173	0	0	0	0	0	0	0	0	0	0	0	0	0	0	0	0	0	0	0	0	0	0	0	0	0	0	0	0	0	0	0	0
TBX15	1	78721445..78734784	ENSGALG00000014776	0	0	0	0	0	0	0	0	0	0	0	0	0	0	0	0	0	0	0	0	0	0	0	0	0	0	0	0	0	0	0	0
gene:ENSGALG00000035228	1	78962706..79001440	ENSGALG00000035228	0	0	1	0	4	1	3	0	0	0	0.0639607	0	0.249368	0.0878016	0.242843	0	0	0	0.0173168	0	0.0559044	0.0192681	0.0657956	0	0	0	0.00840327	0	0.027757	0.00980056	0.0303195	0
gene:ENSGALG00000043190	1	79034542..79047592	ENSGALG00000043190	4	3	3	3	11	3	1	5	0.267055	0.236597	0.191882	0.188101	0.685762	0.263405	0.0809476	0.219051	0.135394	0.115423	0.117161	0.119548	0.346716	0.130363	0.0494618	0.13228	0.0703785	0.0599598	0.0568545	0.0545173	0.172147	0.0663081	0.0227927	0.0629011
WDR3	1	complement(79048613..79119285)	ENSGALG00000014791	604	480	720	454	527	401	381	778	40.3253	37.8556	46.0517	28.466	32.8542	35.2085	30.841	34.0843	6.29141	5.68307	8.65298	5.56735	5.11166	5.36227	5.79917	6.33393	3.2703	2.95223	4.199	2.53886	2.53798	2.72747	2.67234	3.01189
GDAP2	1	79119339..79141165	ENSGALG00000014794	442	411	396	352	372	259	385	552	29.5095	32.4139	25.3284	22.0706	23.1912	22.7406	31.1648	24.1832	7.92207	8.37315	8.18906	7.42747	6.20869	5.9595	10.0834	7.73282	4.11793	4.34968	3.97388	3.38713	3.08267	3.03125	4.64657	3.67708
FAM46C	1	complement(79165447..79170009)	ENSGALG00000014453	5	4	9	11	22	6	10	13	0.333818	0.315463	0.575646	0.689705	1.37152	0.52681	0.809476	0.569532	0.103112	0.0937623	0.214142	0.267062	0.422475	0.158848	0.301347	0.209538	0.0535978	0.0487075	0.103916	0.121787	0.209762	0.0807967	0.138865	0.0996388
DUSP12	1	79177407..79181322	ENSGALG00000007084	222	112	195	179	179	131	95	301	14.8215	8.83297	12.4723	11.2234	11.1592	11.502	7.69002	13.1869	7.20589	4.13222	7.30284	6.84021	5.41039	5.45883	4.50597	7.63632	3.74565	2.1466	3.54382	3.11932	2.6863	2.77659	2.07641	3.63119
ATP6V1A	1	complement(79181779..79210181)	ENSGALG00000014800	1281	1070	1408	1271	1251	852	1081	1854	85.5243	84.3864	90.0566	79.6923	77.9899	74.807	87.5044	81.224	12.9007	12.2484	16.3602	15.0692	11.7317	11.0153	15.9081	14.5934	6.70583	6.36276	7.93905	6.87197	5.82489	5.60284	7.33069	6.93938
NAA50	1	79210234..79230427	ENSGALG00000033889	1343	1299	1718	1349	1701	1274	1205	2091	89.6636	102.447	109.884	84.5829	106.044	111.859	97.5419	91.607	15.1447	16.6504	22.3527	17.9093	17.862	18.4437	19.8565	18.4299	7.87229	8.64954	10.847	8.16713	8.86864	9.38123	9.15015	8.76369
USF3	1	79232533..79256355	ENSGALG00000031560	180	178	303	568	606	267	426	529	12.0175	14.0381	19.3801	35.6139	37.7793	23.443	34.4837	23.1756	1.10598	1.24316	2.14804	4.10872	3.46729	2.10611	3.82486	2.54047	0.574896	0.645796	1.04237	1.87369	1.72154	1.07126	1.76255	1.20804
SIDT1	1	complement(79266799..79305988)	ENSGALG00000014812	251	81	153	440	79	92	483	328	16.7577	6.38813	9.78598	27.5882	4.92502	8.07775	39.0977	14.3697	4.29132	1.5741	3.01809	8.8563	1.25772	2.01929	12.0669	4.38303	2.23065	0.817714	1.46458	4.03871	0.624471	1.0271	5.56059	2.0842
SPICE1	1	79311286..79342286	ENSGALG00000045606	269	224	325	632	367	221	449	636	17.9594	17.6659	20.7872	39.6267	22.8795	19.4042	36.3455	27.8633	4.23612	4.00954	5.90503	11.717	5.38174	4.46789	10.3322	7.82809	2.20195	2.08287	2.86551	5.34325	2.67208	2.27255	4.76122	3.72238
TRIM45	1	79344205..79362567	ENSGALG00000014818	35	15	42	36	14	19	30	66	2.33673	1.18299	2.68635	2.25722	0.872788	1.66823	2.42843	2.89147	1.03141	0.502439	1.42802	1.24895	0.384176	0.718801	1.29185	1.52016	0.536129	0.261007	0.692969	0.569556	0.190747	0.365612	0.595303	0.722858
gene:ENSGALG00000014820	1	79368582..79376086	ENSGALG00000014820	7	1	0	2	0	0	1	0	0.467346	0.0788658	0	0.125401	0	0	0.0809476	0	0.346728	0.0563017	0	0.116628	0	0	0.0723803	0	0.180231	0.0292475	0	0.0531855	0	0	0.0333539	0
CTC1	1	complement(79378276..79392110)	ENSGALG00000032036	111	164	172	194	185	125	139	201	7.41077	12.934	11.0012	12.1639	11.5333	10.9752	11.2517	8.80584	1.32519	2.2255	2.36922	2.7267	2.05668	1.91583	2.42493	1.87557	0.688837	1.1561	1.1497	1.24345	1.02116	0.974471	1.11744	0.891862
TNFRSF1A	1	79396754..79409687	ENSGALG00000039461	846	507	879	866	627	529	651	1161	56.4821	39.985	56.2214	54.2986	39.0884	46.4471	52.6969	50.8636	13.0816	8.91108	15.6821	15.7649	9.02817	10.5013	14.7097	14.0316	6.79989	4.62912	7.60998	7.18922	4.48256	5.34137	6.77842	6.67224
METTL16	1	79411367..79422324	ENSGALG00000014901	485	408	525	398	441	394	359	732	32.3804	32.1773	33.5794	24.9548	27.4928	34.5938	29.0602	32.069	9.00075	8.60653	11.2414	8.69565	7.62108	9.387	9.73557	10.6177	4.67863	4.47091	5.45506	3.96545	3.78393	4.77462	4.48629	5.04889
POLQ	1	79422423..79478850	ENSGALG00000014924	20	28	49	39	63	24	30	53	1.33527	2.20824	3.13407	2.44532	3.92755	2.10724	2.42843	2.32194	0.106872	0.170068	0.302101	0.245347	0.313484	0.164641	0.234253	0.221357	0.0555526	0.0883468	0.1466	0.111885	0.155647	0.0837434	0.107947	0.105259
STXBP5L	1	complement(79487334..79673494)	ENSGALG00000032361	10	6	0	11	7	6	2	5	0.667637	0.473195	0	0.689705	0.436394	0.52681	0.161895	0.219051	0.115028	0.0784484	0	0.148962	0.0749791	0.0886027	0.0336172	0.0449526	0.0597918	0.0407523	0	0.0679308	0.0372278	0.045067	0.0154913	0.0213757
GTF2E1	1	complement(79717852..79762511)	ENSGALG00000042320	127	109	144	140	123	111	100	264	8.47899	8.59637	9.21034	8.77807	7.66807	9.74598	8.09476	11.5659	4.01348	3.91539	5.25052	5.20868	3.61962	4.50333	4.61793	6.52085	2.08622	2.03396	2.5479	2.3753	1.79717	2.29058	2.12801	3.10077
RABL3	1	79769736..79782706	ENSGALG00000014949	1341	1156	1378	1340	1298	1075	954	2025	89.5301	91.1689	88.1378	84.0186	80.9199	94.3867	77.224	88.7156	13.2346	12.9679	15.6911	15.5692	11.9288	13.6202	13.7581	15.6203	6.87939	6.73655	7.61435	7.1	5.92274	6.92779	6.33994	7.42769
HGD	1	79795007..79813272	ENSGALG00000014966	16971	15470	14928	13751	17749	15187	11500	21792	1133.05	1220.05	954.805	862.194	1106.51	1333.44	930.898	954.711	422.054	437.303	428.337	402.603	411.032	484.872	417.916	423.585	219.386	227.17	207.857	183.598	204.081	246.626	192.582	201.422
NDUFB4	1	complement(79815948..79819439)	ENSGALG00000027688	3403	2818	2359	1907	2778	2260	1561	3304	227.197	222.244	150.883	119.57	173.186	198.432	126.359	144.749	122.09	114.918	97.6492	80.5472	92.8092	104.093	81.8372	92.649	63.4629	59.6977	47.3859	36.7317	46.0805	52.9458	37.7118	44.0561
FSTL1	1	79864143..79907705	ENSGALG00000014970	1232	1005	1378	1286	1137	836	1077	2076	82.2528	79.2602	88.1378	80.6328	70.8829	73.4022	87.1806	90.9499	12.4072	11.5043	16.0116	15.2471	10.6626	10.8084	15.8492	16.3408	6.44932	5.97624	7.7699	6.95307	5.29409	5.49762	7.30356	7.77031
LRRC58	1	79909273..79920291	ENSGALG00000033186	69	84	119	97	112	57	76	176	4.60669	6.62473	7.61132	6.08195	6.98231	5.00469	6.15202	7.71059	2.60488	3.60453	5.18331	4.31113	3.93728	2.76253	4.19258	5.19318	1.35403	1.87247	2.51529	1.96599	1.95489	1.40513	1.932	2.46944
gene:ENSGALG00000014973	1	79937492..79945119	ENSGALG00000014973	25	15	16	19	21	18	15	20	1.66909	1.18299	1.02337	1.19131	1.30918	1.58043	1.21421	0.876203	0.457074	0.311723	0.337512	0.408961	0.357525	0.422486	0.400744	0.285798	0.237589	0.161933	0.163783	0.186497	0.177514	0.214894	0.184669	0.135902
GSK3B	1	80014156..80099885	ENSGALG00000014977	313	293	355	360	448	270	304	468	20.897	23.1077	22.706	22.5722	27.9292	23.7064	24.6081	20.5032	10.3195	10.9803	13.5041	13.9733	13.7542	11.4281	14.646	12.0599	5.36413	5.70403	6.5531	6.37221	6.82906	5.81279	6.74908	5.73468
MAATS1	1	complement(80119877..80140301)	ENSGALG00000014980	9	3	7	21	3	3	7	14	0.600873	0.236597	0.447725	1.31671	0.187026	0.263405	0.566633	0.613342	0.238094	0.0902107	0.213662	0.654044	0.073904	0.101887	0.270604	0.289479	0.123762	0.0468625	0.103683	0.298262	0.0366939	0.0518242	0.124698	0.137652
COX17	1	80152053..80153980	ENSGALG00000014981	1753	1090	1182	1061	1130	1026	689	1455	117.037	85.9637	75.6015	66.5252	70.4465	90.0845	55.7729	63.7438	140.456	99.2697	109.27	100.082	84.3099	105.536	80.6693	91.1182	73.0098	51.5685	53.0249	45.6401	41.8606	53.6799	37.1736	43.3282
POPDC2	1	80157753..80167519	ENSGALG00000014988	108	96	116	159	119	73	109	175	7.21048	7.57112	7.41944	9.96938	7.4187	6.40952	8.82329	7.66678	2.28917	2.3129	2.83684	3.96765	2.34878	1.98642	3.37606	2.89918	1.18992	1.2015	1.37662	1.80936	1.16619	1.01037	1.55574	1.37861
PLA1A	1	complement(80169358..80186176)	ENSGALG00000014997	1694	1909	1613	2207	2191	1354	1822	2567	113.098	150.555	103.169	138.38	136.591	118.883	147.487	112.461	51.777	66.3224	56.8827	79.416	62.3601	53.1295	81.377	61.3242	26.9139	34.4531	27.6033	36.2158	30.9623	27.0239	37.4997	29.1607
ATP1A1	1	complement(80243655..80267671)	ENSGALG00000032247	5012	5666	7529	5138	4634	4174	4329	9313	334.62	446.854	481.56	322.155	288.893	366.484	350.422	408.004	56.3373	72.3923	97.6438	67.9925	48.5045	60.2326	71.1054	81.8196	29.2844	37.6063	47.3833	31.0064	24.0829	30.6367	32.7664	38.9065
MAB21L3	1	complement(80302817..80325374)	ENSGALG00000015006	45	26	50	57	51	34	31	51	3.00437	2.05051	3.19803	3.57393	3.17944	2.98526	2.50938	2.23432	1.90475	1.25092	2.44185	2.84042	2.01019	1.84756	1.91742	1.68725	0.990098	0.649827	1.18495	1.29531	0.998075	0.939745	0.883575	0.802313
SLC22A15	1	complement(80343674..80374483)	ENSGALG00000015016	18	31	50	41	75	28	25	93	1.20175	2.44484	3.19803	2.57072	4.67565	2.45845	2.02369	4.07434	0.459647	0.899798	1.47314	1.23259	1.78342	0.917919	0.932872	1.85617	0.238927	0.467426	0.714867	0.562094	0.885484	0.466891	0.429881	0.882639
CASQ2	1	80446094..80476861	ENSGALG00000015018	1	0	2	1	3	1	5	3	0.0667637	0	0.127921	0.0627005	0.187026	0.0878016	0.404738	0.13143	0.02005	0	0.0462666	0.0236046	0.0560114	0.02574	0.146492	0.0470131	0.0104221	0	0.0224516	0.0107643	0.0278101	0.0130924	0.0675057	0.0223555
VANGL1	1	complement(80489951..80519172)	ENSGALG00000015025	166	110	201	228	147	53	141	300	11.0828	8.67524	12.8561	14.2957	9.16428	4.65349	11.4136	13.143	4.43349	3.33935	6.19379	7.16894	3.65591	1.81722	5.50284	6.26242	2.30455	1.73472	3.00564	3.26923	1.81519	0.924313	2.53579	2.97788
CHD1L	1	complement(80531090..80538489)	ENSGALG00000015038	259	193	178	178	238	145	106	255	17.2918	15.2211	11.385	11.1607	14.8374	12.7312	8.58045	11.1716	6.81738	5.77439	5.40581	5.51594	5.83358	4.89981	4.07712	5.24615	3.5437	2.99967	2.62326	2.51542	2.89642	2.49225	1.8788	2.49463
gene:ENSGALG00000015059	1	80553123..80569333	ENSGALG00000015059	521	484	538	553	534	301	430	796	34.7839	38.1711	34.4108	34.6734	33.2906	26.4283	34.8075	34.8729	11.3828	12.0196	13.5618	14.2239	10.8641	8.44253	13.7281	13.5928	5.91684	6.24391	6.58109	6.48649	5.39412	4.29422	6.32611	6.46358
TMEM39A	1	complement(80571770..80596941)	ENSGALG00000015073	1626	1295	1526	1526	1347	1043	1247	2469	108.558	102.131	97.604	95.6809	83.9747	91.5771	100.942	108.167	35.7298	32.3453	38.689	39.4772	27.5625	29.4231	40.0411	42.4047	18.5725	16.8027	18.7745	18.0027	13.685	14.9658	18.4515	20.1641
B4GALT4	1	80596007..80621096	ENSGALG00000015069	683	634	790	494	565	479	397	1078	45.5996	50.0009	50.5289	30.974	35.2232	42.057	32.1362	47.2273	13.045	13.764	17.409	11.1079	10.0488	11.745	11.0801	16.0926	6.78086	7.1501	8.44801	5.06552	4.9893	5.974	5.10588	7.65228
gene:ENSGALG00000022891	1	complement(80621913..80636463)	ENSGALG00000022891	233	182	236	286	263	189	220	365	15.5559	14.3536	15.0947	17.9323	16.3959	16.5945	17.8085	15.9907	4.87944	4.33228	5.70228	7.05118	5.12873	5.08124	6.73234	5.97433	2.53635	2.25053	2.76712	3.21553	2.54646	2.58453	3.10236	2.84089
B3GAT1L	1	complement(80638660..80648642)	ENSGALG00000015075	1	1	2	0	0	3	2	5	0.0667637	0.0788658	0.127921	0	0	0.263405	0.161895	0.219051	0.0100106	0.0113787	0.0231001	0	0	0.0385546	0.0292564	0.0391214	0.00520357	0.00591099	0.0112097	0	0	0.0196105	0.0134818	0.0186029
ARHGAP31	1	80711561..80764144	ENSGALG00000015077	53	70	136	157	102	112	120	237	3.53847	5.52061	8.69865	9.84397	6.35889	9.83378	9.71371	10.383	0.497522	0.746905	1.47298	1.73508	0.891615	1.34974	1.64607	1.73887	0.258614	0.388002	0.71479	0.791241	0.442695	0.686531	0.758532	0.826862
UPK1B	1	complement(80776274..80787066)	ENSGALG00000015079	0	0	0	0	0	0	0	0	0	0	0	0	0	0	0	0	0	0	0	0	0	0	0	0	0	0	0	0	0	0	0	0
gene:ENSGALG00000019240	1	complement(80801522..80803077)	ENSGALG00000019240	0	0	0	0	0	0	0	0	0	0	0	0	0	0	0	0	0	0	0	0	0	0	0	0	0	0	0	0	0	0	0	0
IGSF11	1	80838584..80925257	ENSGALG00000015084	2	1	1	4	0	1	0	1	0.133527	0.0788658	0.0639607	0.250802	0	0.0878016	0	0.0438102	0.0397388	0.0225847	0.0229249	0.0935678	0	0.0255081	0	0.0155298	0.0206564	0.0117323	0.0111247	0.0426694	0	0.0129745	0	0.00738469
LSAMP	1	81944958..82236106	ENSGALG00000040620	8	1	4	8	6	6	10	5	0.534109	0.0788658	0.255843	0.501604	0.374052	0.52681	0.809476	0.219051	0.150668	0.0214073	0.0869187	0.177379	0.105226	0.145069	0.275208	0.073601	0.0783179	0.0111206	0.0421788	0.0808897	0.0522456	0.0737883	0.12682	0.0349985
GAP43	1	complement(82260425..82313641)	ENSGALG00000015089	0	0	0	0	0	0	0	0	0	0	0	0	0	0	0	0	0	0	0	0	0	0	0	0	0	0	0	0	0	0	0	0
ZBTB20	1	82904583..82931844	ENSGALG00000015094	33	35	45	58	59	25	30	85	2.2032	2.7603	2.87823	3.63663	3.67818	2.19504	2.42843	3.72386	0.621226	0.748919	0.977397	1.28542	1.03426	0.604184	0.825252	1.25065	0.322916	0.389047	0.474298	0.586187	0.513517	0.307313	0.380288	0.594706
DRD3	1	82979190..82989119	ENSGALG00000015117	23	34	26	14	21	11	15	39	1.53556	2.68144	1.66298	0.877807	1.30918	0.965818	1.21421	1.7086	0.602754	1.0128	0.786155	0.431939	0.512475	0.370083	0.574425	0.79884	0.313314	0.526126	0.381495	0.196976	0.254448	0.188239	0.264703	0.379861
QTRT2	1	complement(83004266..83022158)	ENSGALG00000037485	507	384	387	396	454	238	315	609	33.8492	30.2845	24.7528	24.8294	28.3033	20.8968	25.4985	26.6804	8.19028	7.05104	7.21314	7.53127	6.82948	4.93585	7.43586	7.68937	4.25734	3.66287	3.5003	3.43446	3.39089	2.51057	3.42655	3.65642
ZDHHC23	1	complement(83045334..83052578)	ENSGALG00000015123	276	232	269	269	310	170	217	649	18.4268	18.2969	17.2054	16.8664	19.326	14.9263	17.5656	28.4328	2.01879	1.92886	2.27016	2.31641	2.11147	1.59634	2.31938	3.7103	1.04938	1.002	1.10163	1.05635	1.04836	0.811963	1.0688	1.76431
GRAMD1C	1	complement(83053390..83104742)	ENSGALG00000035629	2202	1599	2119	1920	2263	1290	1502	2881	147.014	126.106	135.533	120.385	141.08	113.264	121.583	126.217	40.1365	33.1285	44.5631	41.2007	38.4103	30.186	40.0057	41.0438	20.8631	17.2095	21.625	18.7887	19.071	15.3538	18.4352	19.517
gene:ENSGALG00000046548	1	83108718..83116269	ENSGALG00000046548	6	1	1	1	0	0	2	3	0.400582	0.0788658	0.0639607	0.0627005	0	0	0.161895	0.13143	0.364387	0.0690308	0.0700704	0.071498	0	0	0.177489	0.142402	0.18941	0.03586	0.0340028	0.032605	0	0	0.0817895	0.0677144
gene:ENSGALG00000019233	1	complement(83118686..83141202)	ENSGALG00000019233	4	5	5	3	3	2	3	7	0.267055	0.394329	0.319803	0.188101	0.187026	0.175603	0.242843	0.306671	0.132819	0.188713	0.191555	0.117275	0.0927606	0.0852561	0.145564	0.18167	0.0690401	0.0980326	0.0929554	0.0534805	0.0460564	0.0433647	0.0670778	0.0863868
CLDND1	1	complement(83174245..83183465)	ENSGALG00000039538	1046	977	1172	1053	1369	878	924	1525	69.8348	77.0519	74.9619	66.0236	85.3462	77.0898	74.7956	66.8105	19.0161	20.189	24.5833	22.5372	23.1758	20.4917	24.5466	21.6692	9.88466	10.4878	11.9295	10.2776	11.507	10.4229	11.3114	10.304
gene:ENSGALG00000015133	1	83190347..83191432	ENSGALG00000015133	0	0	0	0	0	0	0	1	0	0	0	0	0	0	0	0.0438102	0	0	0	0	0	0	0	0.0301588	0	0	0	0	0	0	0	0.014341
APOV1	1	complement(83204422..83207367)	ENSGALG00000015134	591	0	2	0	376	43	0	18	39.4573	0	0.127921	0	23.4406	3.77547	0	0.788583	36.0489	0	0.140753	0	21.3566	3.36718	0	0.858142	18.7384	0	0.0683026	0	10.6037	1.71269	0	0.408061
ILDR1	1	complement(83212638..83226401)	ENSGALG00000015136	269	198	339	281	277	218	196	399	17.9594	15.6154	21.6827	17.6188	17.2687	19.1408	15.8657	17.4803	6.78238	5.67448	9.86171	8.341	6.50355	7.05635	7.22131	7.86295	3.52551	2.94777	4.78556	3.80372	3.22907	3.58915	3.32768	3.73896
CFAP44	1	83251977..83271788	ENSGALG00000042577	85	39	83	125	43	33	63	77	5.67491	3.07577	5.30874	7.83756	2.68071	2.89745	5.0997	3.37338	1.14163	0.59539	1.2862	1.97651	0.537793	0.569002	1.23645	0.808313	0.593424	0.309293	0.624148	0.90134	0.267019	0.289418	0.569774	0.384366
gene:ENSGALG00000035338	1	83255170..83428864	ENSGALG00000035338	0	0	1	0	1	0	2	0	0	0	0.0639607	0	0.062342	0	0.161895	0	0	0	0.0172489	0	0.0139213	0	0.0436916	0	0	0	0.0083703	0	0.00691202	0	0.0201337	0
BOC	1	complement(83273631..83292347)	ENSGALG00000015152	41	30	51	78	53	31	54	112	2.73731	2.36597	3.26199	4.89064	3.30413	2.72185	4.37117	4.90674	0.517808	0.430662	0.743151	1.15974	0.623306	0.50262	0.996571	1.10557	0.269159	0.22372	0.360627	0.528873	0.309476	0.255653	0.459234	0.525715
gene:ENSGALG00000043905	1	complement(83377413..83381837)	ENSGALG00000043905	1	0	0	0	0	1	0	0	0.0667637	0	0	0	0	0.0878016	0	0	0.075914	0	0	0	0	0.0974576	0	0	0.0394604	0	0	0	0	0.0495709	0	0
gene:ENSGALG00000015172	1	complement(83382155..83390596)	ENSGALG00000015172	0	0	0	2	0	0	0	3	0	0	0	0.125401	0	0	0	0.13143	0	0	0	0.0816782	0	0	0	0.0813388	0	0	0	0.0372474	0	0	0	0.0386779
NEPRO	1	83391805..83397209	ENSGALG00000015182	214	187	230	207	198	126	103	333	14.2874	14.7479	14.711	12.979	12.3437	11.063	8.3376	14.5888	5.67927	5.64094	7.04254	6.46742	4.89311	4.29282	3.99435	6.90726	2.95211	2.93035	3.41751	2.94932	2.42947	2.18351	1.84065	3.28451
TAF13	1	complement(83397226..83400500)	ENSGALG00000015185	1240	1332	1303	1149	1253	1109	818	1772	82.7869	105.049	83.3408	72.0428	78.1145	97.372	66.2151	77.6316	28.6132	34.9366	34.6906	31.2138	26.9238	32.8527	27.5822	31.9589	14.8733	18.1488	16.8342	14.2343	13.3679	16.7102	12.7103	15.197
GTPBP8	1	complement(83402391..83406149)	ENSGALG00000015190	339	318	328	310	346	252	194	551	22.6329	25.0793	20.9791	19.4371	21.5703	22.126	15.7038	24.1394	9.10034	9.70322	10.1591	9.79719	8.64918	8.68465	7.61009	11.5609	4.7304	5.04062	4.92986	4.46778	4.29439	4.41737	3.50684	5.4974
gene:ENSGALG00000015191	1	83409648..83412396	ENSGALG00000015191	1	5	0	0	0	0	0	1	0.0667637	0.394329	0	0	0	0	0	0.0438102	0.0543509	0.308893	0	0	0	0	0	0.0424805	0.0282518	0.160463	0	0	0	0	0	0.0202001
CD200R1	1	83437067..83457590	ENSGALG00000019231	11	6	10	10	7	3	4	8	0.7344	0.473195	0.639607	0.627005	0.436394	0.263405	0.32379	0.350481	0.510465	0.316487	0.535421	0.54633	0.302491	0.178726	0.271246	0.290166	0.265342	0.164408	0.259822	0.249141	0.150189	0.0909075	0.124994	0.137978
CCDC80	1	83535298..83558902	ENSGALG00000015193	79	86	94	140	68	136	109	194	5.27433	6.78246	6.0123	8.77807	4.23926	11.941	8.82329	8.49917	0.589154	0.729006	0.808821	1.22917	0.472228	1.30207	1.18784	1.1308	0.306245	0.378703	0.392494	0.560534	0.234465	0.662287	0.547374	0.537714
gene:ENSGALG00000035304	1	complement(83535604..83537535)	ENSGALG00000035304	0	0	0	0	0	0	0	0	0	0	0	0	0	0	0	0	0	0	0	0	0	0	0	0	0	0	0	0	0	0	0	0
gene:ENSGALG00000015197	1	complement(83565683..83566741)	ENSGALG00000015197	93	80	72	93	108	43	67	114	6.20902	6.30927	4.60517	5.83114	6.73294	3.77547	5.42349	4.99436	3.94845	3.86069	3.52695	4.64846	4.26981	2.34372	4.1567	3.78296	2.05242	2.00555	1.71151	2.11982	2.11999	1.19211	1.91547	1.79886
gene:ENSGALG00000030754	1	complement(83570845..83574766)	ENSGALG00000030754	21	16	26	28	29	10	22	25	1.40204	1.26185	1.66298	1.75561	1.80792	0.878016	1.78085	1.09525	0.717777	0.621615	1.02534	1.12671	0.923016	0.438798	1.09881	0.667872	0.373104	0.322916	0.497561	0.513808	0.458285	0.22319	0.506348	0.317584
ATG3	1	83574965..83598582	ENSGALG00000015204	749	705	746	672	839	527	599	1016	50.006	55.6004	47.7147	42.1347	52.3049	46.2715	48.4876	44.5111	18.2692	19.546	20.9942	19.297	19.0564	16.5022	21.3498	19.3693	9.49641	10.1537	10.1878	8.79993	9.46165	8.3937	9.83831	9.21042
F5	1	83605465..83640498	ENSGALG00000029298	10991	11492	13622	17970	15988	10489	16117	21862	733.799	906.326	871.272	1126.73	996.724	920.951	1304.63	957.778	71.5731	85.0626	102.347	137.766	96.9499	87.688	153.365	111.272	37.204	44.1882	49.6657	62.8251	48.1364	44.6017	70.6728	52.9115
SLC19A2	1	83652332..83662208	ENSGALG00000015218	209	86	37	168	193	165	145	372	13.9536	6.78246	2.36654	10.5337	12.032	14.4873	11.7374	16.2974	6.54562	3.0615	1.33699	6.19435	5.62863	6.63411	6.63594	9.10606	3.40244	1.59038	0.648798	2.82479	2.79466	3.37438	3.05794	4.33008
CCDC181	1	83669942..83676311	ENSGALG00000015221	4	5	2	3	5	8	8	18	0.267055	0.394329	0.127921	0.188101	0.31171	0.702413	0.647581	0.788583	0.102707	0.145929	0.0592507	0.0906868	0.119551	0.263709	0.300165	0.36124	0.0533876	0.075807	0.0287524	0.0413556	0.0593578	0.134133	0.13832	0.171776
BLZF1	1	complement(83677123..83683799)	ENSGALG00000015225	522	428	560	534	485	379	364	889	34.8506	33.7546	35.818	33.4821	30.2359	33.2768	29.4649	38.9472	8.83091	8.23018	10.9306	10.6355	7.64042	8.23129	8.99842	11.7549	4.59035	4.27541	5.30427	4.85008	3.79353	4.18677	4.1466	5.58965
NME7	1	83683837..83773394	ENSGALG00000015230	435	330	222	381	455	233	342	448	29.0422	26.0257	14.1993	23.8889	28.3656	20.4578	27.6841	19.6269	12.8099	11.0459	7.54278	13.2088	12.4769	8.80858	14.7168	10.3114	6.65863	5.73811	3.66026	6.02356	6.19491	4.4804	6.78169	4.90323
ATP1B1	1	complement(83773214..83787119)	ENSGALG00000015233	2668	1651	2688	2167	1465	1575	2203	5493	178.125	130.207	171.926	135.872	91.331	138.288	178.328	240.649	51.4976	36.2225	59.8622	49.2427	26.3317	39.0279	62.1363	82.8692	26.7687	18.8169	29.0491	22.456	13.0739	19.8512	28.6333	39.4057
DPT	1	83908116..83934219	ENSGALG00000039376	52	65	108	111	18	79	93	288	3.47171	5.12628	6.90775	6.95975	1.12216	6.93633	7.52813	12.6173	2.64126	3.75276	6.32926	6.63761	0.851374	5.15143	6.90271	11.4336	1.37294	1.94948	3.07138	3.02693	0.422714	2.62023	3.18087	5.43685
XCL1	1	83995536..83999551	ENSGALG00000015235	163	102	148	117	160	118	129	248	10.8825	8.04431	9.46618	7.33596	9.97472	10.3606	10.4422	10.8649	7.58095	5.39221	7.94183	6.40625	6.92942	7.0455	8.76709	9.0151	3.94061	2.80114	3.8539	2.92142	3.44051	3.58363	4.04	4.28683
TBX19	1	complement(84082887..84097141)	ENSGALG00000015244	69	50	92	115	57	22	67	89	4.60669	3.94329	5.88438	7.21055	3.55349	1.93164	5.42349	3.8991	1.69286	1.39436	2.60425	3.32164	1.30223	0.69293	2.40203	1.70666	0.879958	0.724339	1.26376	1.51476	0.646569	0.352453	1.10689	0.811542
SFT2D2	1	complement(84106232..84112786)	ENSGALG00000019228	113	167	334	373	224	142	305	423	7.54429	13.1706	21.3629	23.3873	13.9646	12.4678	24.689	18.5317	3.99596	6.71259	13.6274	15.5286	7.37618	6.44651	15.7606	11.6914	2.07712	3.48705	6.6129	7.08148	3.66233	3.27896	7.2627	5.55944
TIPRL	1	complement(84114102..84122596)	ENSGALG00000015246	1114	776	1096	982	1270	945	847	1700	74.3747	61.1999	70.1009	61.5719	79.1744	82.9725	68.5626	74.4773	24.1999	19.1611	27.4702	25.1144	25.6905	26.3545	26.887	28.8643	12.5792	9.95381	13.3304	11.4528	12.7556	13.405	12.3899	13.7254
gene:ENSGALG00000046343	1	complement(84122767..84123930)	ENSGALG00000046343	3	3	1	4	3	2	6	4	0.200291	0.236597	0.0639607	0.250802	0.187026	0.175603	0.485686	0.175241	0.108001	0.122761	0.0415366	0.169531	0.10057	0.092434	0.315638	0.112551	0.0561396	0.0637717	0.0201563	0.0773108	0.049934	0.0470157	0.14545	0.05352
GPR161	1	84123865..84132371	ENSGALG00000015247	15	21	34	41	21	15	28	39	1.00146	1.65618	2.17466	2.57072	1.30918	1.31702	2.26653	1.7086	0.388725	0.618587	1.01661	1.25088	0.50677	0.499041	1.06032	0.789947	0.202061	0.321343	0.493325	0.570436	0.251616	0.253833	0.488613	0.375633
TTF2	1	84135950..84154902	ENSGALG00000015249	185	142	195	229	260	136	175	291	12.3513	11.1989	12.4723	14.3584	16.2089	11.941	14.1658	12.7488	2.19178	1.91225	2.66553	3.19406	2.8684	2.06851	3.02966	2.69464	1.1393	0.993374	1.29349	1.45658	1.42419	1.05213	1.39611	1.28135
CPOX	1	complement(84160973..84169419)	ENSGALG00000015240	1239	1634	1120	1084	1720	1558	935	2403	82.7202	128.867	71.636	67.9673	107.228	136.795	75.686	105.276	32.9649	49.4155	34.3812	33.954	42.6137	53.2159	36.3515	49.9709	17.1353	25.6703	16.684	15.484	21.1581	27.0678	16.7513	23.762
ST3GAL6	1	84210321..84252641	ENSGALG00000015252	174	82	214	277	201	94	174	311	11.6169	6.467	13.6876	17.368	12.5307	8.25335	14.0849	13.625	2.85601	1.52987	4.05272	5.35269	3.07218	1.98076	4.17339	3.98982	1.48457	0.794736	1.96665	2.44097	1.52536	1.0075	1.92316	1.89722
COL8A1	1	complement(84257313..84344008)	ENSGALG00000015253	296	153	226	114	186	71	146	380	19.762	12.0665	14.4551	7.14785	11.5956	6.23392	11.8184	16.6479	2.99463	1.75943	2.63804	1.35781	1.75228	0.922153	2.15841	3.00481	1.55662	0.913989	1.28015	0.619196	0.870024	0.469045	0.994625	1.42884
DCBLD2	1	84531130..84573579	ENSGALG00000015258	970	887	1045	1345	1079	824	950	1622	64.7608	69.954	66.8389	84.3321	67.267	72.3485	76.9002	71.0601	8.11325	8.43291	10.0847	13.2443	8.40399	8.84798	11.6112	10.6037	4.2173	4.38072	4.89376	6.03974	4.17265	4.50045	5.3506	5.04222
gene:ENSGALG00000015263	1	complement(84584803..84592547)	ENSGALG00000015263	32	81	76	77	85	55	64	87	2.13644	6.38813	4.86101	4.82794	5.29907	4.82909	5.18065	3.81148	1.21793	3.5042	3.33741	3.45022	3.01254	2.68739	3.55945	2.58807	0.633087	1.82036	1.61953	1.57339	1.49575	1.36692	1.64025	1.23067
CMSS1	1	complement(84593673..84663511)	ENSGALG00000015267	167	140	180	160	194	127	97	205	11.1495	11.0412	11.5129	10.0321	12.0944	11.1508	7.85192	8.98108	5.94567	5.66557	7.394	6.70635	6.43172	5.80473	5.04645	5.70454	3.09059	2.94314	3.58806	3.05828	3.1934	2.95252	2.32548	2.7126
gene:ENSGALG00000015271	1	84737375..84814326	ENSGALG00000015271	261	217	340	248	117	240	275	622	17.4253	17.1139	21.7466	15.5497	7.29402	21.0724	22.2606	27.2499	3.06618	2.89767	4.6085	3.42998	1.27992	3.61962	4.72085	5.71125	1.59382	1.50528	2.23635	1.56416	0.635493	1.84109	2.17544	2.71579
TBC1D23	1	84819684..84850825	ENSGALG00000015273	537	566	679	808	762	567	649	1094	35.8521	44.6381	43.4293	50.662	47.5046	49.7835	52.535	47.9283	5.34253	6.40059	7.79408	9.46381	7.05941	7.24185	9.43511	8.50692	2.77707	3.32497	3.78221	4.31575	3.50505	3.6835	4.34783	4.04518
NIT2	1	84851126..84858913	ENSGALG00000015275	1930	1910	2368	1850	3028	1786	1698	3084	128.854	150.634	151.459	115.996	188.772	156.814	137.449	135.111	53.4186	60.0896	75.6205	60.2821	78.0426	63.4615	68.6756	66.7163	27.7672	31.2153	36.6961	27.4903	38.7488	32.2791	31.6467	31.7247
TOMM70	1	complement(84863238..84884366)	ENSGALG00000015285	361	443	528	465	510	372	356	676	24.1017	34.9376	33.7712	29.1557	31.7944	32.6622	28.8174	29.6157	8.46059	11.8012	14.2774	12.83	11.1302	11.1926	12.192	12.3829	4.39785	6.1305	6.92836	5.85085	5.52625	5.693	5.61823	5.88827
LNP1	1	84887143..84895943	ENSGALG00000015287	6	3	3	0	5	4	0	6	0.400582	0.236597	0.191882	0	0.31171	0.351206	0	0.262861	0.436505	0.248079	0.251815	0	0.338726	0.373587	0	0.341171	0.226897	0.128872	0.122198	0	0.168181	0.190022	0	0.162232
TMEM45A	1	84910507..84928051	ENSGALG00000015293	9	57	51	15	16	15	7	65	0.600873	4.49535	3.26199	0.940507	0.997472	1.31702	0.566633	2.84766	0.31324	2.25497	2.04799	0.614621	0.518555	0.670223	0.35601	1.7682	0.162823	1.17141	0.99382	0.280284	0.257467	0.340903	0.164055	0.840806
ADGRG7	1	84937803..84959755	ENSGALG00000015294	5	30	11	1	5	1	0	1	0.333818	2.36597	0.703567	0.0627005	0.31171	0.0878016	0	0.0438102	0.0890828	0.607541	0.22612	0.0209752	0.0829534	0.0228727	0	0.0139254	0.0463056	0.315605	0.109728	0.00956524	0.0411871	0.011634	0	0.00662173
TFG	1	84962541..84981080	ENSGALG00000015299	2703	2470	2499	1555	2194	1790	1489	2378	180.462	194.799	159.838	97.4992	136.778	157.165	120.531	104.181	61.7937	64.1839	65.9155	41.8515	46.7063	52.5346	49.742	42.4906	32.1207	33.3422	31.9866	19.0854	23.1901	26.7212	22.9218	20.205
ABI3BP	1	complement(84985337..85117095)	ENSGALG00000015307	10	10	1	3	6	5	20	33	0.667637	0.788658	0.0639607	0.188101	0.374052	0.439008	1.61895	1.44574	0.095411	0.10845	0.0110083	0.0336978	0.0533078	0.0612438	0.278842	0.246091	0.0495951	0.0563375	0.00534197	0.0153671	0.0264678	0.0311511	0.128494	0.11702
IMPG2	1	complement(85206272..85256440)	ENSGALG00000015322	54	64	128	361	169	48	104	256	3.60524	5.04741	8.18697	22.6349	10.5358	4.21448	8.41855	11.2154	0.460958	0.620982	1.26067	3.62791	1.34337	0.526021	1.29727	1.70801	0.239608	0.322587	0.61176	1.65443	0.666994	0.267556	0.597801	0.812187
SENP7	1	complement(85260937..85295806)	ENSGALG00000044642	159	124	195	304	273	180	242	303	10.6154	9.77936	12.4723	19.0609	17.0194	15.8043	19.5893	13.2745	2.11518	1.87501	2.99301	4.76108	3.38184	3.07409	4.70431	3.15047	1.09948	0.974027	1.45241	2.17118	1.67911	1.56361	2.16781	1.4981
gene:ENSGALG00000015324	1	85302361..85303125	ENSGALG00000015324	3	0	0	1	0	0	1	1	0.200291	0	0	0.0627005	0	0	0.0809476	0.0438102	0.164331	0	0	0.0644884	0	0	0.0800441	0.0428136	0.0854202	0	0	0.0294084	0	0	0.0368855	0.0203586
TXNL4B	1	complement(85304025..85310280)	ENSGALG00000015327	211	157	167	275	199	146	153	254	14.0871	12.3819	10.6814	17.2426	12.4061	12.819	12.385	11.1278	3.80622	3.21916	3.47577	5.84018	3.34276	3.3811	4.03304	3.5812	1.97849	1.67228	1.68667	2.66328	1.65971	1.71977	1.85848	1.70292
TRMT10C	1	85306272..85309277	ENSGALG00000015328	565	582	544	595	645	384	443	864	37.7215	45.8999	34.7946	37.3068	40.2106	33.7158	35.8598	37.852	15.3144	17.931	17.0127	18.9867	16.2799	13.3622	17.5463	18.3041	7.96049	9.31479	8.25569	8.65846	8.08311	6.79654	8.08558	8.70389
PCNP	1	85310442..85319996	ENSGALG00000015330	1690	1533	1685	1578	1962	1301	1340	2365	112.831	120.901	107.774	98.9413	122.315	114.23	108.47	103.611	33.5793	34.6224	38.6284	36.9125	36.3015	33.186	38.9062	36.7281	17.4546	17.9856	18.7451	16.8331	18.024	16.8798	17.9285	17.4648
ZBTB11	1	complement(85325461..85337113)	ENSGALG00000015334	210	138	242	424	320	141	273	431	14.0204	10.8835	15.4785	26.585	19.9494	12.38	22.0987	18.8822	3.21636	2.40245	4.27644	7.64527	4.56389	2.77241	6.10994	5.15947	1.67188	1.24802	2.07522	3.48645	2.26601	1.41016	2.81555	2.45341
RPL24	1	complement(85342917..85347383)	ENSGALG00000015339	8932	7356	7902	6421	8811	7417	4922	10488	596.333	580.137	505.417	402.6	549.295	651.225	398.424	459.481	378.072	353.914	385.909	319.971	347.289	403.04	304.437	346.977	196.523	183.851	187.269	145.915	172.432	205.003	140.289	164.993
CEP97	1	85347660..85359894	ENSGALG00000015342	42	53	67	87	86	52	78	135	2.80407	4.17989	4.28536	5.45494	5.36141	4.56568	6.31391	5.91437	0.729681	1.04662	1.34302	1.77945	1.39131	1.15979	1.9802	1.83316	0.379291	0.543699	0.65172	0.811475	0.690795	0.589919	0.912502	0.871697
NXPE3	1	85369265..85387136	ENSGALG00000015344	106	127	145	190	189	88	145	237	7.07695	10.016	9.2743	11.9131	11.7826	7.72654	11.7374	10.383	1.30644	1.77917	2.06192	2.75688	2.16912	1.39238	2.61144	2.28304	0.679091	0.924239	1.00058	1.25721	1.07699	0.708223	1.20339	1.08562
NFKBIZ	1	85395266..85411616	ENSGALG00000015346	474	223	379	519	295	171	342	527	31.646	17.5871	24.2411	32.5415	18.3909	15.0141	27.6841	23.088	5.87655	3.14253	5.42133	7.57519	3.4057	2.72166	6.19584	5.10667	3.05466	1.63248	2.63079	3.45449	1.69096	1.38435	2.85513	2.4283
ZPLD1	1	85567535..85586457	ENSGALG00000015347	0	0	0	0	0	0	1	0	0	0	0	0	0	0	0.0809476	0	0	0	0	0	0	0	0.0494219	0	0	0	0	0	0	0	0.0227743	0
ALCAM	1	86503359..86619306	ENSGALG00000015348	123	72	93	108	63	80	172	230	8.21193	5.67834	5.94834	6.77165	3.92755	7.02413	13.923	10.0763	1.54042	1.02494	1.34382	1.59236	0.73471	1.28623	3.1477	2.25136	0.800719	0.532435	0.65211	0.726158	0.36479	0.65423	1.4505	1.07056
CBLB	1	complement(86647126..86769237)	ENSGALG00000015351	58	42	58	106	91	46	82	118	3.87229	3.31236	3.70972	6.64625	5.67312	4.03887	6.6377	5.1696	0.872071	0.717801	1.00618	1.87634	1.27411	0.887924	1.80164	1.38672	0.453306	0.372882	0.488264	0.855662	0.632605	0.451634	0.830221	0.659408
BBX	1	87305099..87349328	ENSGALG00000015353	45	47	109	107	92	79	91	133	3.00437	3.70669	6.97171	6.70895	5.73547	6.93633	7.36623	5.82675	0.800723	0.950602	2.23779	2.24148	1.5244	1.80464	2.36614	1.84971	0.41622	0.493818	1.08592	1.02218	0.756877	0.917915	1.09035	0.879568
CD47	1	complement(87434456..87455171)	ENSGALG00000015355	6353	5422	7487	8720	7390	4631	6658	12078	424.15	427.61	478.874	546.748	460.707	406.609	538.949	529.139	75.0972	72.8509	102.112	121.351	81.3448	70.277	115.005	111.589	39.0358	37.8445	49.5513	55.3393	40.3884	35.7458	52.9961	53.0625
IFT57	1	complement(87472298..87488760)	ENSGALG00000015356	209	691	174	262	238	558	184	328	13.9536	54.4963	11.1292	16.4275	14.8374	48.9933	14.8944	14.3697	6.76297	25.4156	6.49625	9.98101	7.17148	23.1803	8.70039	8.2956	3.51542	13.2029	3.15241	4.55161	3.5607	11.7905	4.00926	3.94469
gene:ENSGALG00000022871	1	87491686..87496064	ENSGALG00000022871	606	1393	645	637	683	1018	672	1080	40.4588	109.86	41.2546	39.9402	42.5796	89.3821	54.3968	47.315	22.6936	59.2943	27.8685	28.0836	23.8173	48.941	36.7731	31.6109	11.7962	30.8021	13.5236	12.8069	11.8255	24.8934	16.9456	15.0315
MYH15	1	complement(87501152..87544931)	ENSGALG00000015358	25	25	39	26	72	23	41	63	1.66909	1.97165	2.49447	1.63021	4.48862	2.01944	3.31885	2.76004	0.173045	0.196693	0.311462	0.211872	0.464079	0.204381	0.414698	0.340833	0.0899494	0.102178	0.151142	0.0966194	0.230419	0.103956	0.191099	0.162072
KIAA1524	1	complement(87568051..87602011)	ENSGALG00000015360	113	48	32	37	64	51	67	44	7.54429	3.78556	2.04674	2.31992	3.98989	4.47788	5.42349	1.92765	1.14156	0.551181	0.372988	0.440054	0.602064	0.661433	0.989069	0.347422	0.59339	0.286327	0.180999	0.200676	0.29893	0.336432	0.455777	0.165205
SH2D1B	1	complement(87603283..87613437)	ENSGALG00000028448	17	7	2	7	6	4	10	13	1.13498	0.552061	0.127921	0.438903	0.374052	0.351206	0.809476	0.569532	1.3621	0.637512	0.184889	0.660297	0.447663	0.411446	1.17082	0.814114	0.708024	0.331174	0.0897206	0.301113	0.222268	0.209278	0.539529	0.387124
TRAT1	1	87665838..87671223	ENSGALG00000015362	9	2	4	4	5	4	3	1	0.600873	0.157732	0.255843	0.250802	0.31171	0.351206	0.242843	0.0438102	0.735167	0.185697	0.376987	0.384667	0.380324	0.419467	0.358092	0.0638449	0.382143	0.0964656	0.182939	0.175419	0.188834	0.213358	0.165014	0.0303593
HJURP	1	complement(87675054..87689414)	ENSGALG00000015363	18	31	29	15	53	14	29	19	1.20175	2.44484	1.85486	0.940507	3.30413	1.22922	2.34748	0.832393	0.257698	0.504465	0.479026	0.25282	0.706569	0.257312	0.606689	0.212605	0.133952	0.262059	0.232455	0.115293	0.350818	0.130879	0.279571	0.101097
GUCA1C	1	complement(87707512..87728548)	ENSGALG00000015364	0	0	0	0	0	0	0	0	0	0	0	0	0	0	0	0	0	0	0	0	0	0	0	0	0	0	0	0	0	0	0	0
NECTIN3	1	88234002..88277290	ENSGALG00000015367	162	204	205	271	305	197	264	475	10.8157	16.0886	13.1119	16.9918	19.0143	17.2969	21.3702	20.8098	3.71567	5.31843	5.42499	7.31768	6.51423	5.80073	8.84822	8.51527	1.93142	2.76281	2.63257	3.33706	3.23437	2.95049	4.07739	4.04915
gene:ENSGALG00000044180	1	88384642..88396202	ENSGALG00000044180	0	0	0	0	0	0	0	0	0	0	0	0	0	0	0	0	0	0	0	0	0	0	0	0	0	0	0	0	0	0	0	0
PLCXD2	1	88425958..88430283	ENSGALG00000015375	18	14	19	36	23	22	13	56	1.20175	1.10412	1.21525	2.25722	1.43387	1.93164	1.05232	2.45337	0.803282	0.710157	0.978299	1.89138	0.955793	1.26041	0.847751	1.95329	0.417549	0.368911	0.474736	0.862522	0.474559	0.641096	0.390656	0.92882
PHLDB2	1	88509484..88552963	ENSGALG00000015377	575	541	875	974	927	543	761	1745	38.3891	42.6664	55.9656	61.0703	57.791	47.6763	61.6011	76.4487	11.1862	11.9631	19.6402	22.3078	16.7933	13.5615	21.6336	26.5334	5.81464	6.21457	9.53073	10.1729	8.33801	6.89795	9.96909	12.6171
ABHD10	1	88560955..88564092	ENSGALG00000015378	29	32	46	32	51	34	33	44	1.93615	2.52371	2.94219	2.00642	3.17944	2.98526	2.67127	1.92765	1.45886	1.82977	2.66991	1.89517	2.38906	2.19578	2.42583	1.73002	0.758322	0.950527	1.29562	0.864248	1.18619	1.11686	1.11786	0.822653
TAGLN3	1	88573241..88584467	ENSGALG00000015379	6	1	6	11	4	4	1	3	0.400582	0.0788658	0.383764	0.689705	0.249368	0.351206	0.0809476	0.13143	0.125776	0.0238275	0.145118	0.271471	0.0780816	0.107647	0.0306322	0.0491532	0.0653792	0.0123779	0.070421	0.123798	0.0387682	0.0547537	0.0141157	0.0233732
TMPRSS7	1	88606497..88632094	ENSGALG00000015389	4	5	5	16	3	3	9	12	0.267055	0.394329	0.319803	1.00321	0.187026	0.263405	0.728529	0.525722	0.0674791	0.0958761	0.0973199	0.317769	0.0471272	0.0649717	0.221861	0.158224	0.0350759	0.0498056	0.0472261	0.144911	0.023399	0.0330473	0.102237	0.0752382
gene:ENSGALG00000019221	1	88638528..88655946	ENSGALG00000019221	0	3	0	5	1	0	3	1	0	0.236597	0	0.313502	0.062342	0	0.242843	0.0438102	0	0.0779562	0	0.134571	0.0212882	0	0.100219	0.0178682	0	0.0404966	0	0.0613678	0.0105698	0	0.0461823	0.00849662
gene:ENSGALG00000026299	1	88660356..88667176	ENSGALG00000026299	72	94	83	192	114	75	188	240	4.80698	7.41339	5.30874	12.0385	7.10699	6.58512	15.2182	10.5144	3.79513	5.63187	5.04771	11.9145	5.59551	5.07515	14.4804	9.88753	1.97272	2.92564	2.44949	5.43335	2.77822	2.58143	6.67279	4.70168
gene:ENSGALG00000045596	1	88691478..88699579	ENSGALG00000045596	12	14	13	8	15	11	23	18	0.801164	1.10412	0.831489	0.501604	0.93513	0.965818	1.8618	0.788583	0.44978	0.596455	0.562192	0.353013	0.523541	0.529305	1.25973	0.52732	0.233798	0.309846	0.272813	0.160984	0.259943	0.269226	0.580501	0.250749
CD200L	1	88706603..88713873	ENSGALG00000015395	16	42	15	6	50	18	8	6	1.06822	3.31236	0.95941	0.376203	3.1171	1.58043	0.647581	0.262861	0.489753	1.46129	0.52975	0.216217	1.42517	0.707333	0.35783	0.143546	0.254576	0.759111	0.25707	0.098601	0.707611	0.359778	0.164893	0.0682585
CD200	1	88719957..88732879	ENSGALG00000015396	164	130	216	209	152	178	249	376	10.9492	10.2526	13.8155	13.1044	9.47599	15.6287	20.156	16.4726	2.06749	1.86283	3.14178	3.1019	1.78437	2.8808	4.587	3.70485	1.07469	0.967703	1.5246	1.41455	0.885953	1.4653	2.11376	1.76172
gene:ENSGALG00000015398	1	complement(88756399..88767807)	ENSGALG00000015398	31	4	15	9	5	3	7	4	2.06967	0.315463	0.95941	0.564304	0.31171	0.263405	0.566633	0.175241	2.24359	0.329059	1.25255	0.766844	0.336971	0.278739	0.740304	0.226269	1.16623	0.170939	0.607822	0.349701	0.167309	0.141778	0.341143	0.107595
CGGBP1	1	complement(88778331..88781892)	ENSGALG00000015400	114	90	145	154	111	109	124	261	7.61106	7.09792	9.2743	9.65587	6.91996	9.57038	10.0375	11.4345	2.74232	2.46086	4.02442	4.36129	2.48643	3.36615	4.35877	4.90722	1.42547	1.27836	1.95292	1.98887	1.23453	1.71216	2.00859	2.33346
ZNF654	1	88782414..88815955	ENSGALG00000022866	121	97	145	199	177	118	133	273	8.0784	7.64998	9.2743	12.4774	11.0345	10.3606	10.766	11.9602	1.55202	1.41421	2.14586	3.00502	2.1141	1.94307	2.49283	2.73689	0.806746	0.734653	1.04132	1.37037	1.04967	0.988323	1.14873	1.30143
C3orf38	1	88820570..88827636	ENSGALG00000015402	487	452	440	557	535	395	350	704	32.5139	35.6474	28.1427	34.9242	33.353	34.6816	28.3317	30.8423	11.6881	12.3306	12.1841	15.7382	11.9567	12.1705	12.2748	13.206	6.07555	6.40551	5.91252	7.17702	5.9366	6.1904	5.6564	6.27968
EPHA3	1	89165149..89382603	ENSGALG00000015403	4	1	10	0	2	0	0	6	0.267055	0.0788658	0.639607	0	0.124684	0	0	0.262861	0.051734	0.014701	0.149224	0	0.0240872	0	0	0.0606527	0.0268915	0.00763686	0.0724134	0	0.0119595	0	0	0.0288413
gene:ENSGALG00000044332	1	89540456..89541604	ENSGALG00000044332	3	2	0	0	0	1	1	3	0.200291	0.157732	0	0	0	0.0878016	0.0809476	0.13143	0.109411	0.082909	0	0	0	0.0468204	0.0532931	0.0855155	0.0568725	0.0430695	0	0	0	0.0238148	0.0245582	0.040664
PROS1	1	complement(89665016..89695407)	ENSGALG00000015409	1924	2873	3032	3921	2769	2278	3930	5483	128.453	226.582	193.929	245.849	172.625	200.012	318.124	240.211	40.3525	68.4907	73.3698	96.8153	54.0791	61.3356	120.445	89.8807	20.9754	35.5795	35.6039	44.1504	26.8507	31.1978	55.5027	42.7397
ARL13B	1	89700493..89743259	ENSGALG00000015412	88	93	110	124	131	80	97	211	5.8752	7.33452	7.03567	7.77486	8.1668	7.02413	7.85192	9.24394	2.64914	3.18226	3.82065	4.39466	3.67226	3.09176	4.26701	4.96463	1.37703	1.65312	1.85403	2.00408	1.82331	1.5726	1.9663	2.36076
STX19	1	complement(89710738..89711613)	ENSGALG00000015413	0	0	1	0	0	1	0	2	0	0	0.0639607	0	0	0.0878016	0	0.0876203	0	0	0.0551924	0	0	0.0614116	0	0.0747773	0	0	0.026783	0	0	0.0312365	0	0.0355578
NSUN3	1	89747329..89765411	ENSGALG00000015414	99	82	71	89	59	44	74	129	6.6096	6.467	4.54121	5.58034	3.67818	3.86327	5.99012	5.65151	2.72214	2.56283	2.25246	2.88103	1.51067	1.55318	2.97329	2.77235	1.41498	1.33134	1.09304	1.31383	0.750059	0.790012	1.37014	1.3183
gene:ENSGALG00000040949	1	90715399..90844210	ENSGALG00000040949	0	0	0	0	0	0	0	0	0	0	0	0	0	0	0	0	0	0	0	0	0	0	0	0	0	0	0	0	0	0	0	0
EPHA6	1	90966178..91198887	ENSGALG00000015418	0	0	0	0	0	0	0	0	0	0	0	0	0	0	0	0	0	0	0	0	0	0	0	0	0	0	0	0	0	0	0	0
ARL6	1	91211079..91229743	ENSGALG00000019215	310	211	208	328	280	199	183	374	20.6967	16.6407	13.3038	20.5658	17.4558	17.4725	14.8134	16.385	9.14817	7.0776	7.08204	11.3954	7.69434	7.5391	7.89139	8.62635	4.75526	3.67666	3.43668	5.19659	3.8203	3.8347	3.63647	4.10197
gene:ENSGALG00000046617	1	91266901..91280783	ENSGALG00000046617	3	7	12	9	12	5	27	21	0.200291	0.552061	0.767528	0.564304	0.748104	0.439008	2.18559	0.920013	0.243631	0.64616	1.12438	0.86047	0.907472	0.521285	3.20409	1.33295	0.12664	0.335667	0.545626	0.392397	0.450567	0.265147	1.47649	0.633838
gene:ENSGALG00000024077	1	91283928..91330740	ENSGALG00000024077	464	369	499	506	598	362	634	880	30.9783	29.1015	31.9164	31.7264	37.2805	31.7842	51.3208	38.5529	6.13753	5.54796	7.61551	7.87967	7.36576	6.14721	12.2545	9.0979	3.19032	2.88205	3.69555	3.59334	3.65716	3.12672	5.64704	4.3262
MINA	1	complement(91331236..91345606)	ENSGALG00000039302	1163	874	1024	1071	1235	717	1023	1569	77.6461	68.9287	65.4957	67.1522	76.9924	62.9538	82.8094	68.7381	14.6748	12.5353	14.9078	15.9098	14.5111	11.6146	18.8624	15.4738	7.62802	6.51182	7.23427	7.25528	7.20487	5.90767	8.69207	7.35805
GABRR3	1	complement(91349792..91382664)	ENSGALG00000035787	0	0	0	0	2	1	0	0	0	0	0	0	0.124684	0.0878016	0	0	0	0	0	0	0.057174	0.0394114	0	0	0	0	0	0	0.0283874	0.0200463	0	0
DCAF6	1	complement(91417916..91498347)	ENSGALG00000015435	1037	983	1218	1178	1208	1076	1186	1915	69.2339	77.5251	77.9041	73.8612	75.3091	94.4745	96.0039	83.8964	14.3986	15.5141	19.5124	19.2561	15.6189	19.18	24.0634	20.7823	7.48446	8.05924	9.46873	8.78131	7.75489	9.75572	11.0887	9.88231
MPC2	1	91498485..91505336	ENSGALG00000015437	14705	10140	8733	7369	11930	9325	6272	12109	981.76	799.699	558.569	462.04	743.74	818.75	507.703	530.497	800.268	627.248	548.348	472.129	604.577	651.498	498.777	515.064	415.983	325.842	266.095	215.304	300.177	331.378	229.843	244.921
MPZL1	1	complement(91524199..91543808)	ENSGALG00000015438	61	187	84	76	81	102	89	102	4.07258	14.7479	5.3727	4.76524	5.0497	8.95577	7.20434	4.46864	1.67399	5.83303	2.65965	2.45537	2.06989	3.59349	3.56896	2.18779	0.870145	3.03014	1.29064	1.11972	1.02772	1.82779	1.64463	1.04033
RCSD1	1	complement(91546899..91582033)	ENSGALG00000040275	461	350	438	459	434	315	417	546	30.7781	27.603	28.0148	28.7795	27.0564	27.6575	33.7552	23.9203	5.75283	4.96454	6.30633	6.74334	5.04325	5.04643	7.60407	5.32544	2.99034	2.57897	3.06025	3.07514	2.50402	2.56682	3.50406	2.53233
CREG1	1	91590570..91595426	ENSGALG00000040426	1973	1041	1312	1342	2661	1008	2114	2031	131.725	82.0993	83.9164	84.144	165.892	88.504	171.123	88.9784	37.0752	22.235	28.4454	29.6887	46.5631	24.317	58.0485	29.8297	19.2718	11.5506	13.8036	13.5388	23.119	12.3686	26.7496	14.1845
CD247	1	91604244..91650623	ENSGALG00000015441	188	107	151	109	186	102	110	90	12.5516	8.43864	9.65806	6.83435	11.5956	8.95577	8.90424	3.94291	4.93303	3.19132	4.57147	3.36717	4.54475	3.43597	4.21773	1.84579	2.56421	1.65782	2.21838	1.53552	2.2565	1.74768	1.94359	0.877701
POU2F1	1	complement(91662967..91748448)	ENSGALG00000015446	41	27	33	61	47	28	50	71	2.73731	2.12938	2.1107	3.82473	2.93007	2.45845	4.04738	3.11052	0.694457	0.519823	0.644908	1.21639	0.74131	0.608854	1.23755	0.939945	0.360982	0.270037	0.312952	0.554707	0.368067	0.309688	0.570279	0.446959
DUSP27	1	complement(91795813..91804632)	ENSGALG00000015453	0	3	2	0	1	3	3	2	0	0.236597	0.127921	0	0.062342	0.263405	0.242843	0.0876203	0	0.0411679	0.0278586	0	0.0112421	0.0464966	0.0529246	0.018872	0	0.0213858	0.0135188	0	0.00558179	0.0236501	0.0243884	0.00897396
GPA33	1	91812952..91819105	ENSGALG00000044138	0	0	0	0	0	0	0	0	0	0	0	0	0	0	0	0	0	0	0	0	0	0	0	0	0	0	0	0	0	0	0	0
MAEL	1	complement(91823350..91832861)	ENSGALG00000019211	37	12	11	9	21	18	22	113	2.47026	0.94639	0.703567	0.564304	1.30918	1.58043	1.78085	4.95055	1.26054	0.464695	0.432385	0.360978	0.666217	0.787267	1.09524	3.00896	0.655236	0.241399	0.209822	0.164616	0.330782	0.400436	0.504701	1.43081
ILDR2	1	91842335..91873904	ENSGALG00000015458	702	965	1180	1134	1075	682	827	1731	46.8681	76.1055	75.4736	71.1023	67.0177	59.8807	66.9437	75.8354	15.2736	23.8651	29.6216	29.0469	21.7798	19.0495	26.293	29.4364	7.93929	12.3974	14.3744	13.2462	10.8139	9.68934	12.1162	13.9975
ZFP92	1	complement(91883040..91887840)	ENSGALG00000015459	1810	1259	1922	1856	1564	1006	1067	2161	120.842	99.2921	122.932	116.372	97.5029	88.3284	86.3711	94.6737	36.5001	28.8584	44.7189	44.0631	29.3692	26.044	31.442	34.0606	18.9729	14.9913	21.7006	20.094	14.5821	13.247	14.4889	16.1964
gene:ENSGALG00000015461	1	91922427..91932287	ENSGALG00000015461	15	15	19	12	20	8	28	12	1.00146	1.18299	1.21525	0.752406	1.24684	0.702413	2.26653	0.525722	0.539081	0.612752	0.787841	0.507721	0.669319	0.369102	1.47045	0.337075	0.280216	0.318312	0.382313	0.231535	0.332322	0.18774	0.677604	0.160285
PTGFRN	1	91994160..92037790	ENSGALG00000015464	54	39	100	114	73	69	85	159	3.60524	3.07577	6.39607	7.14785	4.55097	6.05831	6.88055	6.96581	1.08374	0.889664	2.31554	2.6935	1.36425	1.77776	2.49275	2.49408	0.563332	0.462162	1.12366	1.22831	0.677362	0.904242	1.1487	1.18597
gene:ENSGALG00000036738	1	92066707..92234273	ENSGALG00000036738	8	13	13	16	4	7	14	12	0.534109	1.02526	0.831489	1.00321	0.249368	0.614611	1.13327	0.525722	0.0847626	0.156563	0.158921	0.19958	0.0394653	0.0952152	0.216757	0.0993753	0.04406	0.0813311	0.0771189	0.0910137	0.0195948	0.0484304	0.0998845	0.0472546
ADPRH	1	complement(92237349..92247857)	ENSGALG00000015473	522	282	393	430	350	290	427	499	34.8506	22.2402	25.1365	26.9612	21.8197	25.4625	34.5646	21.8613	8.19871	5.03448	7.12181	7.95107	5.11898	5.84745	9.80015	6.12574	4.26173	2.61531	3.45597	3.6259	2.54162	2.97426	4.51605	2.91289
CD80	1	92260427..92282945	ENSGALG00000015474	244	162	254	217	199	165	292	294	16.2903	12.7763	16.246	13.606	12.4061	14.4873	23.6367	12.8802	2.6606	2.00787	3.19556	2.78569	2.02062	2.30977	4.65268	2.50565	1.38299	1.04305	1.5507	1.27035	1.00325	1.17484	2.14402	1.19148
TIMMDC1	1	complement(92284074..92290511)	ENSGALG00000024480	1718	1273	1502	1614	1883	1154	1122	1945	114.7	100.396	96.0689	101.199	117.39	101.323	90.8232	85.2108	41.3747	34.8474	41.7354	45.7612	42.2282	35.6789	39.4852	36.6112	21.5067	18.1025	20.2528	20.8683	20.9667	18.1477	18.1953	17.4092
POGLUT1	1	complement(92291341..92306928)	ENSGALG00000015480	723	761	790	787	698	528	527	1100	48.2701	60.0169	50.5289	49.3453	43.5147	46.3593	42.6594	48.1912	9.12834	10.9212	11.5081	11.698	8.20634	8.55818	9.72286	10.855	4.74495	5.67332	5.58449	5.33459	4.07452	4.35304	4.48043	5.16172
BCL9	1	92375565..92389300	ENSGALG00000037655	777	517	693	876	916	528	625	1468	51.8754	40.7736	44.3247	54.9256	57.1053	46.3593	50.5923	64.3133	7.07207	5.34868	7.27749	9.38667	7.76358	6.16955	8.31257	10.4432	3.67609	2.77853	3.53152	4.28058	3.85468	3.13809	3.83055	4.96592
gene:ENSGALG00000029710	1	complement(92390152..92390319)	ENSGALG00000029710	2	5	4	1	1	1	1	5	0.133527	0.394329	0.255843	0.0627005	0.062342	0.0878016	0.0809476	0.219051	0.498863	1.4176	1.15116	0.293652	0.23227	0.320218	0.364486	0.974775	0.259311	0.736411	0.558618	0.133913	0.115324	0.162876	0.167961	0.463521
ACP6	1	complement(92396608..92403912)	ENSGALG00000015485	832	815	759	807	931	608	500	1135	55.5474	64.2756	48.5461	50.5993	58.0404	53.3834	40.4738	49.7245	14.8676	16.5541	15.6488	16.9775	15.492	13.9481	13.0562	15.8525	7.72825	8.59952	7.59386	7.74219	7.69192	7.09458	6.0165	7.5381
gene:ENSGALG00000042735	1	complement(92419270..92420377)	ENSGALG00000042735	0	0	0	0	0	0	0	0	0	0	0	0	0	0	0	0	0	0	0	0	0	0	0	0	0	0	0	0	0	0	0	0
GJA5	1	complement(92426541..92445689)	ENSGALG00000039452	161	159	234	174	134	218	124	261	10.749	12.5397	14.9668	10.9099	8.35383	19.1408	10.0375	11.4345	2.24513	2.52025	3.76491	2.85659	1.74005	3.90271	2.52678	2.84472	1.16703	1.30922	1.82699	1.30268	0.86395	1.98508	1.16438	1.35271
GJA8	1	92484844..92486046	ENSGALG00000015488	0	0	0	0	0	0	0	0	0	0	0	0	0	0	0	0	0	0	0	0	0	0	0	0	0	0	0	0	0	0	0	0
GPR89B	1	92495006..92518092	ENSGALG00000015491	520	335	568	695	550	304	344	683	34.7171	26.4201	36.3297	43.5768	34.2881	26.6917	27.846	29.9223	4.26009	3.11954	5.36891	6.7032	4.19584	3.19729	4.11816	4.37339	2.21441	1.62054	2.60535	3.05684	2.08327	1.62628	1.89771	2.07962
PDZK1	1	complement(92516395..92522811)	ENSGALG00000015492	82	36	138	89	94	78	105	82	5.47462	2.83917	8.82657	5.58034	5.86015	6.84853	8.4995	3.59243	2.19423	1.09497	4.2606	2.80376	2.34227	2.67952	4.10571	1.71501	1.14057	0.568814	2.06753	1.27859	1.16296	1.36292	1.89197	0.815513
HTR1F	1	complement(92577663..92578763)	ENSGALG00000015494	0	0	0	0	0	0	0	0	0	0	0	0	0	0	0	0	0	0	0	0	0	0	0	0	0	0	0	0	0	0	0	0
POU1F1	1	92852810..92868421	ENSGALG00000015495	1	1	0	1	1	3	1	15	0.0667637	0.0788658	0	0.0627005	0.062342	0.263405	0.0809476	0.657152	0.0121815	0.0138463	0	0.0143412	0.0113434	0.0469156	0.0178005	0.142816	0.00633202	0.00719285	0	0.00653996	0.00563209	0.0238632	0.00820273	0.0679112
CHMP2B	1	complement(92870771..92882303)	ENSGALG00000015496	1424	1312	1422	1538	1798	1052	1401	2298	95.0715	103.472	90.9521	96.4333	112.091	92.3673	113.408	100.676	24.506	25.6641	28.2348	31.1602	28.8133	23.2419	35.2314	30.9097	12.7383	13.332	13.7014	14.2099	14.306	11.8218	16.2351	14.6981
VGLL3	1	92953376..92971050	ENSGALG00000015497	0	1	0	1	1	0	2	4	0	0.0788658	0	0.0627005	0.062342	0	0.161895	0.175241	0	0.0559052	0	0.0579033	0.0457996	0	0.143741	0.153767	0	0.0290416	0	0.0264055	0.0227399	0	0.066238	0.0731188
CADM2	1	complement(93328062..93520050)	ENSGALG00000043393	0	0	0	0	0	0	0	0	0	0	0	0	0	0	0	0	0	0	0	0	0	0	0	0	0	0	0	0	0	0	0	0
GBE1	1	95109133..95290333	ENSGALG00000042771	14984	11671	15645	17856	15536	10208	10942	16559	1000.39	920.443	1000.66	1119.58	968.545	896.279	885.729	725.452	222.738	197.199	268.327	312.487	215.053	194.805	237.68	192.39	115.78	102.441	130.21	142.502	106.776	99.0859	109.526	91.4846
gene:ENSGALG00000036054	1	95844140..95844454	ENSGALG00000036054	0	0	0	0	0	0	0	1	0	0	0	0	0	0	0	0.0438102	0	0	0	0	0	0	0	0.103976	0	0	0	0	0	0	0	0.0494423
gene:ENSGALG00000042104	1	96339614..96341066	ENSGALG00000042104	7	16	23	17	26	15	22	32	0.467346	1.26185	1.4711	1.06591	1.62089	1.31702	1.78085	1.40192	0.468581	1.21741	1.77638	1.33973	1.62069	1.28906	2.15198	1.67425	0.24357	0.63242	0.86202	0.610953	0.804687	0.655667	0.991665	0.796131
gene:ENSGALG00000015511	1	96489993..96603886	ENSGALG00000015511	267	523	733	652	706	539	777	847	17.8259	41.2468	46.8832	40.8807	44.0135	47.3251	62.8963	37.1072	2.402	5.34803	7.60831	6.90543	5.91435	6.22507	10.2144	5.95563	1.24857	2.77819	3.69206	3.14906	2.93652	3.16632	4.70694	2.832
ROBO2	1	complement(96895939..97053385)	ENSGALG00000015519	19	13	28	34	14	12	25	40	1.26851	1.02526	1.7909	2.13182	0.872788	1.05362	2.02369	1.75241	0.178557	0.138867	0.303602	0.37617	0.122516	0.144777	0.343315	0.29381	0.0928147	0.0721382	0.147328	0.171544	0.0608301	0.0736393	0.158205	0.139711
gene:ENSGALG00000028863	1	complement(97304380..97306013)	ENSGALG00000028863	2	0	2	0	0	0	0	1	0.133527	0	0.127921	0	0	0	0	0.0438102	0.225293	0	0.259938	0	0	0	0	0.0880442	0.117108	0	0.126139	0	0	0	0	0.0418664
gene:ENSGALG00000044721	1	complement(97943057..97963303)	ENSGALG00000044721	0	0	0	0	0	0	0	0	0	0	0	0	0	0	0	0	0	0	0	0	0	0	0	0	0	0	0	0	0	0	0	0
LIPI	1	complement(98014809..98030786)	ENSGALG00000015662	72	106	215	81	89	148	218	218	4.80698	8.35978	13.7515	5.07874	5.54844	12.9946	17.6466	9.55061	2.16748	3.62709	7.46763	2.87071	2.4949	5.71975	9.58977	5.12933	1.12666	1.8842	3.62379	1.30912	1.23874	2.9093	4.4191	2.43908
gene:ENSGALG00000019202	1	98038778..98038975	ENSGALG00000019202	45	29	19	41	42	12	19	47	3.00437	2.28711	1.21525	2.57072	2.61836	1.05362	1.538	2.05908	9.52376	6.97629	4.63951	10.2155	8.27724	3.2604	5.87596	7.77457	4.95049	3.62404	2.2514	4.65856	4.10972	1.65837	2.70773	3.69693
gene:ENSGALG00000044391	1	98039636..98043068	ENSGALG00000044391	473	353	294	487	463	225	316	652	31.5792	27.8396	18.8044	30.5351	28.8644	19.7554	25.5794	28.5642	8.90024	7.54999	6.38279	10.7883	8.11264	5.43522	8.68876	9.58895	4.62639	3.92206	3.09735	4.91974	4.028	2.76458	4.0039	4.5597
gene:ENSGALG00000015675	1	98044140..98077756	ENSGALG00000015675	1362	808	1273	1950	1615	777	1426	2456	90.9321	63.7236	81.4219	122.266	100.682	68.2219	115.431	107.598	11.9577	8.06328	12.895	20.1552	13.2033	8.75758	18.2944	16.8531	6.21565	4.1887	6.2575	9.19129	6.55555	4.45447	8.43033	8.01394
HSPA13	1	complement(98081909..98089517)	ENSGALG00000019201	700	461	912	384	368	254	430	1152	46.7346	36.3571	58.3321	24.077	22.9419	22.3016	34.8075	50.4693	6.99408	5.23557	10.5136	4.51695	3.4239	3.25807	6.27814	8.99638	3.63555	2.71977	5.10188	2.05985	1.69999	1.65719	2.89306	4.27792
SAMSN1	1	complement(98116750..98151387)	ENSGALG00000040926	90	58	70	48	80	54	81	105	6.00873	4.57422	4.47725	3.00962	4.98736	4.74129	6.55676	4.60007	1.66582	1.22023	1.49488	1.04594	1.37884	1.28313	2.19078	1.519	0.865898	0.633886	0.725413	0.476978	0.684608	0.652655	1.00954	0.722307
gene:ENSGALG00000028720	1	98196541..98198044	ENSGALG00000028720	0	0	0	0	0	0	2	1	0	0	0	0	0	0	0.161895	0.0438102	0	0	0	0	0	0	0.11215	0.0299931	0	0	0	0	0	0	0.0516802	0.0142622
NRIP1	1	complement(98322194..98325661)	ENSGALG00000015681	300	377	600	757	784	517	573	1040	20.0291	29.7324	38.3764	47.4643	48.8761	45.3934	46.383	45.5626	3.62496	5.1779	8.3648	10.7686	8.82142	8.01985	10.1173	9.82195	1.88427	2.68981	4.05916	4.91078	4.37991	4.07922	4.66221	4.6705
USP25	1	98606481..98697826	ENSGALG00000015693	687	584	671	784	933	597	747	1332	45.8666	46.0576	42.9176	49.1572	58.1651	52.4176	60.4679	58.3551	4.65757	4.50035	5.24865	6.25749	5.89012	5.19601	7.40036	7.05812	2.42102	2.33783	2.54699	2.85358	2.9245	2.64291	3.41019	3.35625
gene:ENSGALG00000019198	1	98870218..98957333	ENSGALG00000019198	0	2	1	1	3	0	3	1	0	0.157732	0.0639607	0.0627005	0.187026	0	0.242843	0.0438102	0	0.266842	0.13543	0.138189	0.32791	0	0.514569	0.0917435	0	0.138619	0.0657197	0.0630181	0.16281	0	0.237121	0.0436255
gene:ENSGALG00000015701	1	99317066..99348561	ENSGALG00000015701	599	299	634	767	695	282	612	1022	39.9914	23.5809	40.5511	48.0913	43.3277	24.7601	49.5399	44.774	13.4517	7.63223	16.4271	20.2781	14.5337	8.13003	20.0831	17.9384	6.99224	3.96478	7.97153	9.24734	7.21608	4.13527	9.25457	8.52998
C1H21ORF91	1	complement(99381867..99398599)	ENSGALG00000028290	119	72	113	155	118	83	131	205	7.94488	5.67834	7.22756	9.71857	7.35636	7.28753	10.6041	8.98108	2.72048	1.87095	2.98057	4.17169	2.51201	2.43596	4.37622	3.66298	1.41412	0.971918	1.44637	1.9024	1.24723	1.23903	2.01663	1.74181
CHODL	1	99543952..99573128	ENSGALG00000015720	0	0	0	1	0	0	2	0	0	0	0	0.0627005	0	0	0.161895	0	0	0	0	0.0328453	0	0	0.0815363	0	0	0	0	0.0149783	0	0	0.0375731	0
TMPRSS15	1	complement(99575737..99632199)	ENSGALG00000015730	0	0	0	0	0	0	0	0	0	0	0	0	0	0	0	0	0	0	0	0	0	0	0	0	0	0	0	0	0	0	0	0
NCAM2	1	100721520..100975548	ENSGALG00000015737	0	0	0	1	0	5	0	3	0	0	0	0.0627005	0	0.439008	0	0.13143	0	0	0	0.00806105	0	0.0439515	0	0.0160551	0	0	0	0.00367605	0	0.0223555	0	0.00763447
gene:ENSGALG00000045979	1	complement(101040149..101040594)	ENSGALG00000045979	15041	4202	4781	3883	6981	8674	1273	3596	1004.19	331.394	305.796	243.466	435.21	761.591	103.046	157.541	1533.54	486.974	562.42	466.089	662.792	1135.36	189.661	286.564	797.142	252.973	272.923	212.549	329.082	577.489	87.3984	136.266
gene:ENSGALG00000038169	1	complement(101040919..101041077)	ENSGALG00000038169	951	394	394	297	636	944	146	336	63.4922	31.0731	25.2005	18.622	39.6495	82.8847	11.8184	14.7202	250.637	118.03	119.807	92.1515	156.085	319.396	56.2272	69.2127	130.282	61.3139	58.1384	42.0235	77.4976	162.458	25.9103	32.9118
gene:ENSGALG00000039711	1	101041201..101041500	ENSGALG00000039711	21232	6842	7859	7192	11903	14650	2462	6303	1417.53	539.6	502.667	450.942	742.057	1286.29	199.293	276.135	2965.72	1086.31	1266.57	1182.69	1548.23	2627.07	502.525	688.129	1541.6	564.315	614.625	539.339	768.711	1336.23	231.571	327.216
gene:ENSGALG00000032731	1	complement(101072266..101072676)	ENSGALG00000032731	14874	4189	5167	4411	7517	9605	1572	4250	993.043	330.369	330.485	276.572	468.625	843.335	127.25	186.193	1516.52	485.468	607.827	529.466	713.681	1257.22	234.208	338.681	788.291	252.19	294.958	241.451	354.349	639.472	107.926	161.048
MRPL39	1	complement(102491710..102501217)	ENSGALG00000015742	996	769	854	701	986	635	493	986	66.4966	60.6478	54.6224	43.953	61.4692	55.754	39.9072	43.1968	28.4311	24.9512	28.1265	23.5578	26.2091	23.2703	20.5642	21.9986	14.7786	12.9616	13.6488	10.743	13.013	11.8362	9.47627	10.4607
JAM2	1	102510328..102543990	ENSGALG00000015746	106	64	101	100	67	73	56	108	7.07695	5.04741	6.46003	6.27005	4.17691	6.40952	4.53307	4.7315	2.5281	1.735	2.77928	2.80783	1.48801	2.23515	1.95167	2.01324	1.31412	0.901297	1.34869	1.28045	0.738807	1.13689	0.899359	0.957328
ATP5PF	1	complement(102543808..102548326)	ENSGALG00000015751	3725	3123	2546	2563	3873	2694	1698	3975	248.695	246.298	162.844	160.701	241.451	236.538	137.449	174.145	120.816	115.133	95.2751	97.8653	116.973	112.173	80.4759	100.767	62.8007	59.8094	46.2338	44.6292	58.0782	57.056	37.0845	47.9163
GABPA	1	102548449..102578189	ENSGALG00000015763	1999	1575	2339	2271	2680	1665	1785	3365	133.461	124.214	149.604	142.393	167.077	146.19	144.491	147.421	19.7192	17.6599	26.6213	26.374	24.6179	21.0855	25.7303	25.9444	10.2501	9.17394	12.9184	12.0272	12.223	10.725	11.8569	12.337
APP	1	complement(102609866..102809834)	ENSGALG00000015770	8311	8301	10532	9461	10695	8302	9316	15926	554.873	654.665	673.634	593.209	666.748	728.929	754.108	697.721	107.756	122.335	157.552	144.414	129.125	138.187	176.502	161.391	56.0122	63.5505	76.4546	65.8566	64.1117	70.2874	81.3345	76.744
CYYR1	1	complement(102882363..102939069)	ENSGALG00000015774	10	13	16	29	1	12	19	37	0.667637	1.02526	1.02337	1.81831	0.062342	1.05362	1.538	1.62098	0.159941	0.236338	0.295258	0.546059	0.0148936	0.246397	0.444061	0.462534	0.083138	0.122773	0.143279	0.249018	0.00739481	0.125327	0.20463	0.219943
ADAMTS1	1	complement(103028117..103033674)	ENSGALG00000040342	45	33	38	78	23	37	35	78	3.00437	2.60257	2.43051	4.89064	1.43387	3.24866	2.83317	3.41719	0.679533	0.566425	0.66207	1.38667	0.32342	0.717288	0.772317	0.920609	0.353224	0.294246	0.321281	0.632361	0.160581	0.364842	0.355895	0.437764
gene:ENSGALG00000015793	1	103054571..103056485	ENSGALG00000015793	0	0	0	0	0	0	0	0	0	0	0	0	0	0	0	0	0	0	0	0	0	0	0	0	0	0	0	0	0	0	0	0
ADAMTS5	1	complement(103067330..103106355)	ENSGALG00000015795	22	22	45	81	124	44	64	110	1.4688	1.73505	2.87823	5.07874	7.73041	3.86327	5.18065	4.81912	0.469877	0.534091	1.10891	2.03671	2.46618	1.20645	1.99743	1.83627	0.244244	0.277449	0.538118	0.928794	1.22448	0.613649	0.920445	0.873178
N6AMT1	1	103950360..103953450	ENSGALG00000015802	209	242	264	176	232	211	148	221	13.9536	19.0855	16.8856	11.0353	14.4633	18.5261	11.9802	9.68204	8.09431	10.6532	11.7967	8.02469	8.36686	10.4908	8.37578	6.68973	4.20746	5.53411	5.72454	3.65947	4.15421	5.33607	3.85968	3.18108
LTN1	1	complement(103956431..103984023)	ENSGALG00000015804	1974	1422	1762	2445	2280	1184	1790	2878	131.791	112.147	112.699	153.303	142.14	103.957	144.896	126.086	13.0246	10.6647	13.4137	18.9924	14.0086	10.0292	17.2584	14.842	6.77027	5.54009	6.5092	8.66104	6.95538	5.10124	7.95294	7.05761
RWDD2B	1	complement(103984364..103987705)	ENSGALG00000015807	440	395	444	458	441	268	343	667	29.376	31.152	28.3985	28.7168	27.4928	23.5308	27.765	29.2214	7.83595	7.99589	9.12314	9.60255	7.31338	6.12728	8.92612	9.28426	4.07316	4.1537	4.42716	4.37902	3.63116	3.11659	4.11329	4.41482
USP16	1	103990536..104008446	ENSGALG00000015813	2899	1418	1593	2115	2152	1073	1660	3512	193.548	111.832	101.889	132.612	134.16	94.2111	134.373	153.861	48.6899	27.0706	30.8694	41.8199	33.6568	23.1358	40.7407	46.1028	25.3092	14.0626	14.9799	19.071	16.7109	11.7678	18.7739	21.9226
CCT8	1	complement(104009937..104020977)	ENSGALG00000015821	4438	4898	4136	4542	4829	3065	3033	4547	296.297	386.285	264.541	284.786	301.05	269.112	245.514	199.205	82.7647	103.826	88.994	99.7211	83.8602	73.3807	82.6533	66.2774	43.0215	53.9356	43.1858	45.4755	41.6373	37.3245	38.0878	31.516
MAP3K7CL	1	104036135..104064217	ENSGALG00000015822	156	112	455	373	516	201	150	357	10.4151	8.83297	29.1021	23.3873	32.1685	17.6481	12.1421	15.6402	11.9727	9.77051	40.2905	33.7023	36.8773	19.8042	16.8225	21.4151	6.22347	5.07557	19.5516	15.3691	18.3099	10.0732	7.75203	10.1832
BACH1	1	104102312..104115468	ENSGALG00000015828	951	1532	1950	2027	2169	1712	1817	2588	63.4922	120.822	124.723	127.094	135.22	150.316	147.082	113.381	17.3417	31.7542	41.0268	43.5158	36.8308	40.0782	48.4167	36.8857	9.01429	16.4956	19.909	19.8444	18.2868	20.3854	22.3111	17.5397
GRIK1	1	complement(104161063..104236516)	ENSGALG00000015835	2	0	1	1	4	4	1	1	0.133527	0	0.0639607	0.0627005	0.249368	0.351206	0.0809476	0.0438102	0.0275416	0	0.0158884	0.0162122	0.0512932	0.0707152	0.0201228	0.0107632	0.0143162	0	0.00771013	0.00739318	0.0254675	0.0359687	0.00927288	0.00511808
CLDN17	1	complement(104396470..104397405)	ENSGALG00000044073	0	0	0	0	0	0	0	0	0	0	0	0	0	0	0	0	0	0	0	0	0	0	0	0	0	0	0	0	0	0	0	0
CLDN8	1	complement(104409441..104410115)	ENSGALG00000015841	0	0	0	0	0	0	0	0	0	0	0	0	0	0	0	0	0	0	0	0	0	0	0	0	0	0	0	0	0	0	0	0
TIAM1	1	complement(104463378..104576084)	ENSGALG00000015842	78	48	116	90	72	66	121	110	5.20757	3.78556	7.41944	5.64304	4.48862	5.79491	9.79466	4.81912	0.653711	0.45726	1.12169	0.888005	0.561907	0.710115	1.48186	0.720554	0.339802	0.237537	0.544317	0.404954	0.278991	0.361194	0.682861	0.342635
SOD1	1	104652929..104660240	ENSGALG00000015844	31009	23043	21463	19560	24530	17231	16939	34122	2070.27	1817.31	1372.79	1226.42	1529.25	1512.91	1371.17	1494.89	668.081	564.301	533.524	496.126	492.13	476.591	533.284	574.591	347.271	293.143	258.902	226.247	244.347	242.414	245.745	273.227
SCAF4	1	complement(104661130..104704725)	ENSGALG00000033965	676	564	770	919	867	573	584	1383	45.1322	44.4803	49.2497	57.6217	54.0505	50.3103	47.2734	60.5894	8.17531	7.75296	10.7441	13.0844	9.76377	8.89623	10.3205	13.0726	4.24956	4.0275	5.21376	5.96686	4.84779	4.52499	4.75583	6.21624
HUNK	1	104732138..104786820	ENSGALG00000015879	218	223	402	206	136	307	350	354	14.5545	17.5871	25.7122	12.9163	8.47851	26.9551	28.3317	15.5088	4.25883	4.95187	9.06113	4.73787	2.47408	7.69956	9.99152	5.4053	2.21376	2.57239	4.39706	2.16059	1.2284	3.91631	4.60423	2.57031
MIS18A	1	complement(104878056..104881365)	ENSGALG00000015884	184	154	122	202	176	150	154	242	12.2845	12.1453	7.8032	12.6655	10.9722	13.1702	12.4659	10.6021	5.20975	4.95622	3.98549	6.73337	4.64037	5.45236	6.37162	5.35547	2.70805	2.57465	1.93402	3.0706	2.30398	2.77329	2.93613	2.54661
URB1	1	complement(104901269..104945059)	ENSGALG00000015887	493	329	661	661	674	373	467	936	32.9145	25.9469	42.278	41.445	42.0185	32.75	37.8025	41.0063	3.03095	2.2991	4.68873	4.78426	3.85862	2.94397	4.19544	4.49769	1.5755	1.19433	2.27528	2.18175	1.91584	1.49743	1.93332	2.13873
gene:ENSGALG00000032882	1	104968387..104988771	ENSGALG00000032882	97	63	106	70	106	124	86	167	6.47608	4.96855	6.77983	4.38903	6.60825	10.8874	6.96149	7.3163	4.09339	3.02192	5.16107	3.4777	4.16541	6.7178	5.30322	5.50821	2.12776	1.56982	2.5045	1.58592	2.06816	3.41695	2.4438	2.61924
C1H21ORF59	1	complement(104998580..105005906)	ENSGALG00000037962	254	216	259	267	277	302	235	331	16.958	17.035	16.5658	16.741	17.2687	26.5161	19.0227	14.5012	8.60449	8.31717	10.1231	10.6484	8.73799	13.1338	11.6329	8.76399	4.47265	4.3206	4.9124	4.85596	4.33849	6.68041	5.36062	4.16742
SYNJ1	1	complement(105010118..105068573)	ENSGALG00000034317	149	127	217	296	233	135	169	420	9.94779	10.016	13.8795	18.5593	14.5257	11.8532	13.6801	18.4003	1.3192	1.27808	2.2167	3.0853	1.92097	1.53445	2.18646	2.90641	0.685726	0.663937	1.07569	1.40698	0.953779	0.780483	1.00755	1.38204
PAXBP1	1	complement(105074236..105098431)	ENSGALG00000036833	735	570	722	917	868	560	678	1245	49.0713	44.9535	46.1796	57.4963	54.1129	49.1689	54.8825	54.5436	11.3068	9.96689	12.8149	16.6075	12.4341	11.0595	15.241	14.9695	5.87734	5.17759	6.21862	7.57348	6.17363	5.62532	7.02327	7.11822
C21orf62	1	complement(105102339..105103016)	ENSGALG00000040059	394	347	490	493	432	369	310	548	26.3049	27.3664	31.3407	30.9113	26.9317	32.3988	25.0938	24.008	24.3516	24.3776	34.9422	35.8724	24.8631	29.2787	27.9977	26.4725	12.6581	12.6637	16.9563	16.3588	12.3447	14.8923	12.9018	12.5881
OLIG2	1	105180397..105182189	ENSGALG00000031010	0	0	1	0	1	1	0	0	0	0	0.0639607	0	0.062342	0.0878016	0	0	0	0	0.0310524	0	0.0250618	0.0345514	0	0	0	0	0.0150687	0	0.0124434	0.0175743	0	0
IFNAR2	1	105237837..105249123	ENSGALG00000041867	551	489	727	792	712	485	651	1009	36.7868	38.5654	46.4994	49.6588	44.3875	42.5838	52.6969	44.2044	12.2296	12.3367	18.6173	20.695	14.7157	13.8196	21.114	17.5038	6.35697	6.40865	9.03434	9.43749	7.30645	7.0292	9.72962	8.32335
IL10RB	1	105251516..105262183	ENSGALG00000037989	636	477	443	514	613	358	464	800	42.4617	37.619	28.3346	32.228	38.2157	31.433	37.5597	35.0481	13.2792	11.3204	10.6719	12.6345	11.9183	9.596	14.1567	13.0553	6.90257	5.88072	5.17869	5.76168	5.91754	4.88092	6.5236	6.208
IFNAR1	1	105271218..105289300	ENSGALG00000030363	477	329	529	498	628	414	499	817	31.8463	25.9469	33.8352	31.2248	39.1508	36.3499	40.3929	35.7929	8.24266	6.46213	10.547	10.1312	10.1053	9.18424	12.6003	11.0345	4.28457	3.35694	5.11809	4.6201	5.01737	4.67148	5.80638	5.2471
IFNGR2	1	105302731..105311192	ENSGALG00000032660	3427	2360	3605	2542	2977	2836	2613	3814	228.799	186.123	230.578	159.385	185.592	249.005	211.516	167.092	65.4543	51.235	79.4424	57.1586	52.9473	69.5383	72.9279	56.9361	34.0234	26.6155	38.5507	26.0659	26.2888	35.3701	33.6062	27.074
TMEM50B	1	complement(105312337..105323532)	ENSGALG00000034396	1732	1767	2196	1790	2330	1928	1726	2857	115.635	139.356	140.458	112.234	145.257	169.282	139.716	125.166	34.5942	40.1165	50.607	42.0911	43.3363	49.4375	50.3763	44.6014	17.9822	20.8397	24.5579	19.1947	21.5168	25.1459	23.2141	21.2087
DNAJC28	1	complement(105324804..105326122)	ENSGALG00000037414	344	342	242	329	327	238	249	425	22.9667	26.9721	15.4785	20.6285	20.3858	20.8968	20.156	18.6193	12.8822	14.5575	10.4561	14.5047	11.403	11.442	13.6257	12.4395	6.69621	7.56233	5.07398	6.61453	5.66169	5.81987	6.27893	5.91518
gene:ENSGALG00000033199	1	105330816..105350209	ENSGALG00000033199	11	2	10	8	16	12	16	16	0.7344	0.157732	0.639607	0.501604	0.997472	1.05362	1.29516	0.700962	0.147883	0.0305622	0.155112	0.126618	0.200302	0.207109	0.314321	0.168123	0.07687	0.0158764	0.0752709	0.0577413	0.0994515	0.105344	0.144844	0.0799451
GART	1	complement(105352798..105389904)	ENSGALG00000037076	14237	21276	20932	19648	21397	20450	14806	31564	950.514	1677.95	1338.82	1231.94	1333.93	1795.54	1198.51	1382.82	154.159	261.861	261.507	250.467	215.746	284.274	234.27	267.131	80.1324	136.031	126.901	114.22	107.12	144.593	107.955	127.025
gene:ENSGALG00000045818	1	105394214..105399695	ENSGALG00000045818	10	7	19	14	43	21	14	32	0.667637	0.552061	1.21525	0.877807	2.68071	1.84383	1.13327	1.40192	0.506093	0.402679	1.10945	0.834143	2.02647	1.36441	1.03535	1.26579	0.26307	0.209183	0.538378	0.380392	1.00616	0.693993	0.477105	0.601906
gene:ENSGALG00000035096	1	105406560..105430638	ENSGALG00000035096	2852	2306	2794	3224	3314	2450	2541	4890	190.41	181.865	178.706	202.146	206.601	215.114	205.688	214.232	43.2543	39.753	48.891	57.5648	46.8029	47.7024	56.3138	57.9658	22.4838	20.6509	23.7252	26.2511	23.2381	24.2634	25.9502	27.5637
DONSON	1	complement(105433842..105439140)	ENSGALG00000038649	69	49	46	57	63	37	38	58	4.60669	3.86443	2.94219	3.57393	3.92755	3.24866	3.07601	2.54099	1.72108	1.38924	1.32383	1.67382	1.4633	1.18481	1.38505	1.13074	0.894624	0.721683	0.64241	0.763306	0.72654	0.602641	0.63825	0.537685
CRYZL1	1	complement(105440356..105461262)	ENSGALG00000029670	403	254	261	259	397	154	198	324	26.9058	20.0319	16.6937	16.2394	24.7498	13.5214	16.0276	14.1945	9.61704	6.88971	7.1862	7.27643	8.82201	4.71792	6.90449	6.04316	4.99898	3.57906	3.48722	3.31825	4.3802	2.39973	3.18169	2.87362
ITSN1	1	105492244..105575073	ENSGALG00000036677	532	526	614	760	637	410	636	843	35.5183	41.4834	39.2719	47.6524	39.7119	35.9987	51.4827	36.932	4.3087	4.84229	5.73754	7.24653	4.80413	4.26297	7.52699	5.33636	2.23968	2.51547	2.78423	3.30461	2.38529	2.16832	3.46855	2.53752
gene:ENSGALG00000041812	1	complement(105581785..105585111)	ENSGALG00000041812	7347	5944	5782	4459	6784	5697	3626	7240	490.513	468.778	369.821	279.581	422.928	500.206	293.516	317.186	329.628	303.126	299.305	235.523	283.427	328.136	237.723	253.884	171.342	157.468	145.243	107.405	140.724	166.904	109.546	120.726
MRPS6	1	105648428..105695763	ENSGALG00000027579	4070	2557	3585	3031	4616	3265	2845	5237	271.728	201.66	229.299	190.045	287.771	286.672	230.296	229.434	88.9679	63.5331	90.4171	78.0022	93.9605	91.6254	90.8763	89.4755	46.2459	33.0041	43.8764	35.5711	46.6522	46.6044	41.8771	42.547
KCNE2	1	105836791..105837168	ENSGALG00000030793	7	1	7	2	10	4	5	15	0.467346	0.0788658	0.447725	0.125401	0.62342	0.351206	0.404738	0.657152	0.77601	0.126009	0.895344	0.261024	1.03231	0.569276	0.80997	1.2997	0.403373	0.0654588	0.43448	0.119034	0.51255	0.289557	0.373246	0.618028
gene:ENSGALG00000034083	1	105847674..105847844	ENSGALG00000034083	14	13	9	10	19	7	5	18	0.934691	1.02526	0.575646	0.627005	1.1845	0.614611	0.404738	0.788583	3.43078	3.62109	2.54466	2.88501	4.3357	2.2022	1.79046	3.44762	1.78333	1.88108	1.23484	1.31564	2.15271	1.12013	0.82507	1.6394
gene:ENSGALG00000016011	1	complement(105858207..105858968)	ENSGALG00000016011	0	0	0	0	0	0	0	0	0	0	0	0	0	0	0	0	0	0	0	0	0	0	0	0	0	0	0	0	0	0	0	0
gene:ENSGALG00000038184	1	complement(105865206..105865619)	ENSGALG00000038184	0	0	0	0	0	0	0	0	0	0	0	0	0	0	0	0	0	0	0	0	0	0	0	0	0	0	0	0	0	0	0	0
gene:ENSGALG00000016012	1	complement(105882338..105883133)	ENSGALG00000016012	0	0	0	1	0	0	0	0	0	0	0	0.0627005	0	0	0	0	0	0	0	0.12458	0	0	0	0	0	0	0	0.0568117	0	0	0	0
RCAN1	1	complement(105909217..105918527)	ENSGALG00000016014	251	187	243	282	195	130	256	369	16.7577	14.7479	15.5424	17.6815	12.1567	11.4142	20.7226	16.1659	3.09354	2.61972	3.4555	4.09179	2.23799	2.05693	4.61054	3.5546	1.60804	1.36089	1.67684	1.86597	1.11118	1.04624	2.1246	1.69027
gene:ENSGALG00000043342	1	complement(105961857..105963482)	ENSGALG00000043342	41	44	38	34	13	20	64	70	2.73731	3.4701	2.43051	2.13182	0.810446	1.75603	5.18065	3.06671	1.05663	1.28891	1.12992	1.03158	0.311978	0.661705	2.41018	1.41001	0.549243	0.669564	0.548311	0.470426	0.1549	0.33657	1.11065	0.670481
CLIC6	1	105984248..105989738	ENSGALG00000016020	35	33	31	18	13	14	52	41	2.33673	2.60257	1.98278	1.12861	0.810446	1.22922	4.20928	1.79622	2.08037	2.22955	2.12596	1.25958	0.719541	1.0683	4.51653	1.90475	1.08138	1.1582	1.03166	0.574403	0.357258	0.543382	2.08128	0.90574
RUNX1	1	complement(106016234..106164482)	ENSGALG00000016022	12	8	9	32	12	12	13	24	0.801164	0.630927	0.575646	2.00642	0.748104	1.05362	1.05232	1.05144	0.27196	0.206084	0.235336	0.8538	0.253248	0.34914	0.430524	0.425126	0.141366	0.107056	0.114201	0.389356	0.12574	0.177587	0.198392	0.202154
SETD4	1	complement(106560582..106570024)	ENSGALG00000016024	83	100	26	85	147	55	79	107	5.54138	7.88658	1.66298	5.32954	9.16428	4.82909	6.39486	4.68769	1.39012	1.90373	0.502423	1.676	2.29262	1.18258	1.93344	1.40068	0.722589	0.988946	0.243809	0.764302	1.1383	0.601508	0.890956	0.666048
CBR1	1	106570974..106577329	ENSGALG00000016027	2003	2569	2214	2314	3502	2009	1701	2557	133.728	202.606	141.609	145.089	218.322	176.393	137.692	112.023	46.5013	67.792	59.304	63.2454	75.7078	59.8766	57.7056	46.3978	24.1716	35.2165	28.7782	28.8416	37.5895	30.4557	26.5916	22.0629
DOPEY2	1	106583143..106626008	ENSGALG00000016036	201	177	359	318	331	167	280	236	13.4195	13.9593	22.9619	19.9388	20.6352	14.6629	22.6653	10.3392	1.22318	1.22433	2.52064	2.27826	1.8757	1.30468	2.4899	1.12251	0.635814	0.636013	1.22318	1.03895	0.931299	0.663614	1.14738	0.53377
MORC3	1	106632094..106659882	ENSGALG00000036556	1164	1206	1372	1471	1749	1076	1539	2041	77.7129	95.1122	87.754	92.2324	109.036	94.4745	124.578	89.4165	9.66644	11.3839	13.1459	14.3816	13.5252	11.4715	18.6759	13.2477	5.02466	5.91371	6.37927	6.55841	6.71538	5.83487	8.60613	6.29948
CHAF1B	1	106660194..106677742	ENSGALG00000016042	278	239	151	156	251	118	142	196	18.5603	18.8489	9.65806	9.78127	15.6478	10.3606	11.4946	8.58679	4.43958	4.33836	2.78225	2.93294	3.7326	2.41921	3.31372	2.44645	2.30771	2.25369	1.35013	1.3375	1.85327	1.23051	1.52701	1.16333
CLDN14	1	complement(106700853..106701560)	ENSGALG00000016043	0	0	0	0	0	0	0	0	0	0	0	0	0	0	0	0	0	0	0	0	0	0	0	0	0	0	0	0	0	0	0	0
SIM2	1	106801831..106857046	ENSGALG00000016044	5	1	0	4	5	1	3	7	0.333818	0.0788658	0	0.250802	0.31171	0.0878016	0.242843	0.306671	0.0909386	0.0206733	0	0.0856486	0.0846816	0.0233492	0.0797314	0.0995083	0.0472703	0.0107393	0	0.0390581	0.0420451	0.0118764	0.0367414	0.0473178
HLCS	1	complement(106864786..106977050)	ENSGALG00000016047	254	336	489	524	465	325	492	686	16.958	26.4989	31.2768	32.855	28.989	28.5355	39.8262	30.0538	3.85643	5.79858	8.5661	9.36624	6.57424	6.33474	10.9156	8.14064	2.00459	3.01224	4.15684	4.27126	3.26416	3.22211	5.03005	3.87101
gene:ENSGALG00000029218	1	106987622..106989105	ENSGALG00000029218	0	0	0	0	0	0	0	0	0	0	0	0	0	0	0	0	0	0	0	0	0	0	0	0	0	0	0	0	0	0	0	0
PIGP	1	complement(106997553..107001534)	ENSGALG00000038098	198	306	193	156	230	200	125	468	13.2192	24.1329	12.3444	9.78127	14.3387	17.5603	10.1185	20.5032	7.41474	13.0252	8.33894	6.87761	8.02046	9.61512	6.84023	13.6981	3.85422	6.7663	4.04661	3.13637	3.98223	4.89064	3.15208	6.51365
gene:ENSGALG00000016050	1	107001974..107060482	ENSGALG00000016050	990	979	1294	1724	1564	877	1403	2382	66.096	77.2096	82.7651	108.096	97.5029	77.002	113.57	104.356	6.86846	7.72036	10.3581	14.0813	10.1042	7.81119	14.2237	12.9166	3.57025	4.01056	5.02645	6.42146	5.01681	3.97309	6.55447	6.14206
VPS26C	1	complement(107063968..107080263)	ENSGALG00000016052	510	406	471	473	575	372	385	696	34.0495	32.0195	30.1255	29.6573	35.8467	32.6622	31.1648	30.4919	14.4012	13.0312	15.3451	15.7243	15.1194	13.4854	15.8861	15.361	7.48578	6.76943	7.44648	7.17068	7.50693	6.85923	7.32055	7.30439
DYRK1A	1	107160884..107182204	ENSGALG00000016053	150	152	231	300	272	158	250	514	10.0146	11.9876	14.7749	18.8101	16.957	13.8727	20.2369	22.5184	2.74244	3.15879	4.87283	6.45728	4.6308	3.70849	6.67907	7.34501	1.42553	1.64092	2.36462	2.94469	2.29923	1.88629	3.07781	3.49267
KCNJ6	1	complement(107227585..107265433)	ENSGALG00000016054	0	0	0	0	0	0	0	0	0	0	0	0	0	0	0	0	0	0	0	0	0	0	0	0	0	0	0	0	0	0	0	0
KCNJ15	1	107539724..107541289	ENSGALG00000016055	11	5	5	13	4	3	5	11	0.7344	0.394329	0.319803	0.815106	0.249368	0.263405	0.404738	0.481912	0.380322	0.196498	0.199458	0.529156	0.128783	0.13316	0.252614	0.297258	0.197693	0.102077	0.0967902	0.241309	0.0639419	0.0677306	0.116408	0.141351
ERG	1	complement(107579587..107693888)	ENSGALG00000016058	43	41	67	42	53	51	47	97	2.87084	3.2335	4.28536	2.63342	3.30413	4.47788	3.80454	4.24958	1.15211	1.24864	2.0712	1.32482	1.32233	1.75424	1.84014	2.03132	0.59887	0.648645	1.00508	0.604152	0.656549	0.892277	0.847965	0.965926
ETS2	1	107802243..107815381	ENSGALG00000016059	269	135	277	287	229	174	279	485	17.9594	10.6469	17.7171	17.995	14.2763	15.2775	22.5844	21.2479	5.88326	3.35606	6.98985	7.38974	4.66382	4.88549	8.9166	8.29067	3.05814	1.7434	3.39194	3.36992	2.31562	2.48496	4.1089	3.94235
PSMG1	1	complement(107931746..107940716)	ENSGALG00000016062	557	394	459	476	544	338	243	698	37.1874	31.0731	29.3579	29.8454	33.9141	29.6769	19.6703	30.5795	9.51521	7.65051	9.04688	9.57309	8.65372	7.41266	6.06596	9.31969	4.94605	3.97428	4.39015	4.36559	4.29665	3.77038	2.79528	4.43166
BRWD1	1	complement(107943223..107993948)	ENSGALG00000016065	890	791	1172	1704	1552	928	1600	2297	59.4197	62.3829	74.9619	106.842	96.7548	81.4799	129.516	100.632	5.33701	5.39157	8.10883	12.0298	8.66643	7.14414	14.0203	10.7659	2.7742	2.80081	3.93494	5.48593	4.30296	3.6338	6.46076	5.11938
HMGN1	1	complement(107997368..108003836)	ENSGALG00000016067	3684	2506	3111	2544	3191	2581	2473	4452	245.957	197.638	198.982	159.51	198.933	226.616	200.183	195.043	107.355	83.0069	104.598	87.2773	86.5904	96.557	105.307	101.4	55.8035	43.1203	50.7581	39.8008	42.9928	49.1129	48.5268	48.2176
WRB	1	108004023..108010489	ENSGALG00000016070	705	732	779	723	795	494	625	1279	47.0684	57.7298	49.8254	45.3324	49.5619	43.374	50.5923	56.0332	15.6311	18.4476	19.9278	18.8721	16.4137	14.0611	20.2492	22.1642	8.12509	9.58316	9.67029	8.60617	8.14955	7.15206	9.33114	10.5394
LCA5L	1	complement(108011974..108023208)	ENSGALG00000016125	5	6	3	15	13	8	3	27	0.333818	0.473195	0.191882	0.940507	0.810446	0.702413	0.242843	1.18287	0.127914	0.174473	0.0885505	0.451773	0.309693	0.262743	0.11215	0.539875	0.0664901	0.0906352	0.0429706	0.206021	0.153765	0.133642	0.0516802	0.256719
SH3BGR	1	108027675..108053510	ENSGALG00000016127	0	0	2	2	2	0	0	2	0	0	0.127921	0.125401	0.124684	0	0	0.0876203	0	0	0.0733665	0.0748613	0.0592129	0	0	0.0497002	0	0	0.0356023	0.0341388	0.0293997	0	0	0.0236333
B3GALT5	1	108079422..108081075	ENSGALG00000016128	83	55	96	129	71	88	126	177	5.54138	4.33762	6.14022	8.08836	4.42628	7.72654	10.1994	7.7544	3.03762	2.28796	4.05368	5.55811	2.41966	4.13458	6.73838	5.06304	1.57897	1.18855	1.96711	2.53465	1.20138	2.10302	3.10514	2.40756
gene:ENSGALG00000016132	1	108105290..108111733	ENSGALG00000016132	126	135	157	174	194	96	183	292	8.41222	10.6469	10.0418	10.9099	12.0944	8.42896	14.8134	12.7926	6.51848	7.93854	9.37126	10.5976	9.34584	6.37589	13.8343	11.8071	3.38834	4.1239	4.54756	4.83279	4.64029	3.24304	6.37504	5.61444
PCP4	1	108164030..108196164	ENSGALG00000022819	128	134	90	76	129	44	55	105	8.54575	10.568	5.75646	4.76524	8.04212	3.86327	4.45212	4.60007	13.1144	15.6053	10.639	9.16712	12.3074	5.78741	8.23436	8.40833	6.81691	8.10665	5.16277	4.18046	6.11075	2.94371	3.79451	3.9983
DSCAM	1	complement(108236302..108412621)	ENSGALG00000016138	0	0	3	1	1	2	1	3	0	0	0.191882	0.0627005	0.062342	0.175603	0.0809476	0.13143	0	0	0.0254065	0.00864137	0.00683505	0.0188462	0.0107258	0.0172109	0	0	0.0123289	0.0039407	0.00339366	0.00958597	0.00494261	0.00818408
gene:ENSGALG00000036516	1	complement(108608380..108614937)	ENSGALG00000036516	0	0	0	0	0	0	0	0	0	0	0	0	0	0	0	0	0	0	0	0	0	0	0	0	0	0	0	0	0	0	0	0
BACE2	1	108844363..108894770	ENSGALG00000034932	221	292	279	375	314	255	313	560	14.7548	23.0288	17.845	23.5127	19.5754	22.3894	25.3366	24.5337	4.86903	7.31247	7.09214	9.72666	6.442	7.21248	10.0768	9.6432	2.53094	3.79867	3.44158	4.43562	3.19851	3.66856	4.64355	4.5855
FAM3B	1	108910671..108917505	ENSGALG00000016140	0	3	2	0	2	1	0	0	0	0.236597	0.127921	0	0.124684	0.0878016	0	0	0	0.207997	0.140753	0	0.113599	0.0783065	0	0	0	0.10805	0.0683026	0	0.0564029	0.0398299	0	0
MX1	1	108921073..108942022	ENSGALG00000016142	23	38	31	13	38	22	42	28	1.53556	2.9969	1.98278	0.815106	2.369	1.93164	3.3998	1.22668	0.36084	0.677644	0.56114	0.240111	0.555151	0.443102	0.962867	0.343343	0.187566	0.352022	0.272303	0.109497	0.275637	0.22538	0.443703	0.163265
TMPRSS2	1	complement(108944327..108958350)	ENSGALG00000016144	336	263	428	471	404	232	508	747	22.4326	20.7417	27.3752	29.5319	25.1862	20.37	41.1214	32.7262	8.38091	7.45655	12.3174	13.831	9.38369	7.42905	18.5159	14.5631	4.35643	3.87352	5.97721	6.30732	4.65908	3.77872	8.5324	6.92501
RIPK4	1	complement(109023686..109043492)	ENSGALG00000040189	295	303	307	398	578	221	353	572	19.6953	23.8963	19.6359	24.9548	36.0337	19.4042	28.5745	25.0594	5.20279	6.07418	6.24706	8.26379	9.49255	5.00381	9.09744	7.88485	2.70443	3.15541	3.03149	3.76851	4.71313	2.54514	4.19223	3.74937
PRDM15	1	complement(109072306..109103187)	ENSGALG00000019178	207	157	242	334	296	162	227	413	13.8201	12.3819	15.4785	20.942	18.4532	14.2239	18.3751	18.0936	2.10081	1.81112	2.8337	3.99066	2.79736	2.11069	3.36645	3.27604	1.09201	0.940837	1.3751	1.81985	1.38891	1.07358	1.55131	1.55781
C2CD2	1	complement(109107584..109141826)	ENSGALG00000016148	74	139	156	164	131	81	161	245	4.94051	10.9623	9.97786	10.2829	8.1668	7.11193	13.0326	10.7335	1.45584	3.10833	3.54102	3.79846	2.3999	2.04579	4.62847	3.7673	0.756751	1.61471	1.71834	1.7322	1.19157	1.04057	2.13286	1.79141
ZBTB21	1	complement(109155882..109161762)	ENSGALG00000016147	63	59	97	167	173	97	108	160	4.20611	4.65308	6.20419	10.471	10.7852	8.51676	8.74234	7.00962	0.838623	0.892707	1.48977	2.61713	2.14444	1.65765	2.10078	1.66467	0.43592	0.463743	0.722938	1.19348	1.06473	0.843147	0.968068	0.791579
UMODL1	1	109193368..109234694	ENSGALG00000016157	0	0	0	0	0	0	0	1	0	0	0	0	0	0	0	0.0438102	0	0	0	0	0	0	0	0.00882577	0	0	0	0	0	0	0	0.0041968
ABCG1	1	109319985..109372658	ENSGALG00000016164	9	5	9	9	5	5	16	12	0.600873	0.394329	0.575646	0.564304	0.31171	0.439008	1.29516	0.525722	0.179676	0.113462	0.207307	0.21153	0.0929521	0.128148	0.466765	0.187246	0.0933966	0.058941	0.100599	0.0964636	0.0461515	0.0651814	0.215092	0.0890385
gene:ENSGALG00000016165	1	complement(109383706..109388083)	ENSGALG00000016165	0	0	0	0	0	0	0	2	0	0	0	0	0	0	0	0.0876203	0	0	0	0	0	0	0	0.0986519	0	0	0	0	0	0	0	0.0469106
TMPRSS3	1	complement(109411574..109424647)	ENSGALG00000016169	0	0	0	0	0	0	0	0	0	0	0	0	0	0	0	0	0	0	0	0	0	0	0	0	0	0	0	0	0	0	0	0
UBASH3A	1	109426133..109450584	ENSGALG00000016173	103	60	62	63	76	43	63	74	6.87666	4.73195	3.96556	3.95013	4.73799	3.77547	5.0997	3.24195	0.49503	0.327775	0.343802	0.356465	0.340133	0.265312	0.44245	0.277977	0.257319	0.170272	0.166836	0.162558	0.168879	0.134948	0.203887	0.132182
RSPH1	1	complement(109456397..109462667)	ENSGALG00000043976	0	0	0	0	0	0	0	0	0	0	0	0	0	0	0	0	0	0	0	0	0	0	0	0	0	0	0	0	0	0	0	0
SLC37A1	1	109473644..109505549	ENSGALG00000016185	41	30	50	62	75	29	46	80	2.73731	2.36597	3.19803	3.88743	4.67565	2.54625	3.72359	3.50481	0.944522	0.785562	1.32899	1.68152	1.6089	0.85767	1.54852	1.44046	0.490967	0.408083	0.644913	0.766818	0.798834	0.436246	0.713579	0.684962
PDE9A	1	109541318..109564484	ENSGALG00000016186	12	9	10	3	11	5	14	5	0.801164	0.709792	0.639607	0.188101	0.685762	0.439008	1.13327	0.219051	0.241062	0.205504	0.231776	0.0709496	0.205769	0.128947	0.410965	0.0785054	0.125305	0.106755	0.112473	0.0323549	0.102166	0.0655876	0.189378	0.0373306
WDR4	1	complement(109577831..109599269)	ENSGALG00000016187	594	524	621	482	641	305	378	746	39.6576	41.3257	39.7196	30.2216	39.9612	26.7795	30.5982	32.6824	7.41695	7.43706	8.9465	7.08546	7.45311	4.88914	6.89701	7.28049	3.85536	3.86339	4.34144	3.23116	3.70053	2.48682	3.17824	3.46199
NDUFV3	1	109599316..109606438	ENSGALG00000022813	1202	849	931	833	988	627	557	1034	80.2499	66.9571	59.5474	52.2295	61.5939	55.0516	45.0878	45.2997	34.0563	27.3421	30.4344	27.7856	26.067	22.8063	23.061	22.8979	17.7026	14.2036	14.7688	12.671	12.9425	11.6002	10.6268	10.8883
PKNOX1	1	109623483..109660483	ENSGALG00000016191	95	82	132	136	161	121	122	218	6.34255	6.467	8.44281	8.52726	10.0371	10.624	9.87561	9.55061	1.79321	1.75935	2.87478	3.02224	2.82992	2.93216	3.3651	3.21623	0.932119	0.913946	1.39503	1.37822	1.40508	1.49142	1.55068	1.52937
gene:ENSGALG00000030952	1	complement(109672729..109674225)	ENSGALG00000030952	0	0	0	0	0	0	0	1	0	0	0	0	0	0	0	0.0438102	0	0	0	0	0	0	0	0.0308113	0	0	0	0	0	0	0	0.0146513
gene:ENSGALG00000019175	1	complement(109677903..109696768)	ENSGALG00000019175	0	0	0	0	1	0	0	0	0	0	0	0	0.062342	0	0	0	0	0	0	0	0.0244036	0	0	0	0	0	0	0	0.0121166	0	0	0
gene:ENSGALG00000016196	1	complement(109708831..109726598)	ENSGALG00000016196	766	715	1351	1462	1071	1040	984	2046	51.141	56.3891	86.4109	91.6681	66.7683	91.3137	79.6525	89.6356	18.207	19.3173	37.0499	40.9108	23.7049	31.7348	34.177	38.0099	9.46406	10.0349	17.9791	18.6564	11.7697	16.1416	15.7492	18.0743
U2AF1	1	complement(109739113..109754964)	ENSGALG00000016198	1949	1489	1961	1638	1831	1493	1256	2372	130.122	117.431	125.427	102.703	114.148	131.088	101.67	103.918	21.6866	18.8324	25.1757	21.4574	18.9718	21.3272	20.4221	20.629	11.2728	9.78305	12.2169	9.78514	9.41968	10.8479	9.41079	9.80942
CRYAA	1	109772354..109775958	ENSGALG00000016199	0	0	0	0	1	0	0	0	0	0	0	0	0.062342	0	0	0	0	0	0	0	0.0235921	0	0	0	0	0	0	0	0.0117137	0	0	0
SIK1	1	complement(109907383..109920133)	ENSGALG00000041988	699	268	684	422	542	218	537	837	46.6678	21.136	43.7491	26.4596	33.7894	19.1408	43.4689	36.6691	5.77965	2.51878	6.52534	4.10789	4.17315	2.31406	6.48826	5.40919	3.00429	1.30845	3.16653	1.87331	2.07201	1.17703	2.98988	2.57216
gene:ENSGALG00000016201	1	complement(109925075..109926219)	ENSGALG00000016201	1	0	0	0	0	0	2	0	0.0667637	0	0	0	0	0	0.161895	0	0.155202	0	0	0	0	0	0.453583	0	0.0806746	0	0	0	0	0	0.209018	0
HSF2BP	1	complement(109998577..110032898)	ENSGALG00000016202	28	10	11	33	28	14	14	35	1.86938	0.788658	0.703567	2.06912	1.74558	1.22922	1.13327	1.53336	0.757963	0.307695	0.343562	1.05169	0.705811	0.486532	0.553793	0.740527	0.393992	0.159841	0.166719	0.479597	0.350441	0.24747	0.255196	0.352132
RRP1B	1	110033196..110055218	ENSGALG00000035696	578	478	711	610	699	385	606	1068	38.5894	37.6979	45.476	38.2473	43.5771	33.8036	49.0543	46.7892	4.69396	4.41235	6.66198	5.83207	5.28602	4.01389	7.1914	6.77899	2.43994	2.29212	3.23284	2.65958	2.62455	2.04163	3.3139	3.22352
PDXK	1	110069292..110113597	ENSGALG00000016205	10249	8199	11231	8206	12424	9658	10891	17450	684.261	646.621	718.342	514.52	774.537	847.988	881.6	764.487	59.0269	53.6735	74.6293	55.6393	66.6301	71.4084	91.657	78.55	30.6824	27.8823	36.2151	25.373	33.0824	36.3212	42.2369	37.3518
AGPAT3	1	110164243..110252690	ENSGALG00000031932	1901	1673	1972	1933	2050	1775	1492	3077	126.918	131.943	126.13	121.2	127.801	155.848	120.774	134.804	61.419	61.4395	73.5107	73.5249	61.6759	73.6229	70.44	77.7018	31.9259	31.9165	35.6723	33.5294	30.6226	37.4476	32.4598	36.9485
gene:ENSGALG00000022804	1	110273694..110314009	ENSGALG00000022804	940	849	1199	1172	1447	823	1278	2001	62.7578	66.9571	76.6888	73.485	90.2089	72.2607	103.451	87.6641	10.355	10.6306	15.2392	15.1995	14.8433	11.639	20.5722	17.2286	5.38255	5.52239	7.39507	6.93139	7.36981	5.92005	9.47997	8.19248
gene:ENSGALG00000045726	1	110323165..110332874	ENSGALG00000045726	579	387	507	357	452	375	303	635	38.6562	30.5211	32.4281	22.3841	28.1786	32.9256	24.5271	27.8194	12.1011	9.19366	12.2258	8.78409	8.79682	10.0617	9.25378	10.373	6.29021	4.77591	5.93277	4.00578	4.36769	5.1178	4.26427	4.93251
C1H21ORF33	1	110334367..110341333	ENSGALG00000019171	6287	4583	4824	4102	5329	4779	3763	8258	419.743	361.442	308.546	257.197	332.221	419.604	304.606	361.784	143.964	119.286	127.45	110.583	113.631	140.488	125.914	147.798	74.833	61.9667	61.8472	50.4287	56.4187	71.4582	58.023	70.2802
gene:ENSGALG00000045925	1	complement(110346977..110376641)	ENSGALG00000045925	25	54	87	83	38	37	58	86	1.66909	4.25875	5.56458	5.20414	2.369	3.24866	4.69496	3.76767	0.48931	1.20135	1.96465	1.91251	0.692578	0.929693	1.65883	1.3156	0.254346	0.624075	0.953381	0.872157	0.343871	0.47288	0.764413	0.625591
ICOSLG	1	complement(110383415..110393891)	ENSGALG00000031637	148	163	236	232	168	160	142	405	9.88102	12.8551	15.0947	14.5465	10.4735	14.0483	11.4946	17.7431	4.7817	5.98604	8.79742	8.82452	5.05442	6.63643	6.70408	10.2272	2.48555	3.10962	4.2691	4.02422	2.50956	3.37556	3.08934	4.86322
CXorf36	1	110801925..110817459	ENSGALG00000016215	68	56	97	86	42	68	35	124	4.53993	4.41649	6.20419	5.39224	2.61836	5.97051	2.83317	5.43246	1.40716	1.31721	2.31596	2.09516	0.80933	1.8065	1.05836	2.00558	0.73145	0.684262	1.12386	0.955447	0.401839	0.918861	0.487708	0.953686
gene:ENSGALG00000016217	1	complement(110833548..110980821)	ENSGALG00000016217	828	694	1104	1912	1586	891	1292	2246	55.2803	54.7329	70.6126	119.883	98.8744	78.2312	104.584	98.3976	7.81287	7.44338	12.0191	21.2398	13.9355	10.7932	17.8145	16.5643	4.06116	3.86668	5.83247	9.68591	6.91912	5.48988	8.20915	7.87658
FUNDC1	1	111018604..111035154	ENSGALG00000028187	710	508	647	584	667	480	409	776	47.4022	40.0638	41.3826	36.6171	41.5821	42.1448	33.1076	33.9967	8.70202	7.07712	9.14932	8.42668	7.61252	7.55261	7.32512	7.43372	4.52335	3.67641	4.43986	3.84279	3.77968	3.84157	3.37552	3.53485
EFHC2	1	111056475..111115975	ENSGALG00000016221	8	6	2	5	4	2	14	30	0.534109	0.473195	0.127921	0.313502	0.249368	0.175603	1.13327	1.3143	0.132662	0.113094	0.0382656	0.097613	0.061767	0.0425774	0.339245	0.38883	0.0689581	0.0587497	0.018569	0.0445142	0.0306678	0.0216566	0.156329	0.184895
NDP	1	111184729..111204533	ENSGALG00000016222	0	2	0	4	1	6	4	1	0	0.157732	0	0.250802	0.062342	0.52681	0.32379	0.0438102	0	0.0532788	0	0.110366	0.021824	0.180525	0.136988	0.0183179	0	0.0276772	0	0.0503299	0.0108358	0.0918227	0.0631261	0.00871047
MAOB	1	111228641..111277522	ENSGALG00000032836	161	392	239	496	421	303	598	869	10.749	30.9154	15.2866	31.0994	26.246	26.6039	48.4067	38.071	4.30819	11.923	7.37887	15.6255	10.4904	10.4089	23.383	18.1749	2.23942	6.19375	3.58072	7.12563	5.20857	5.2944	10.7752	8.64245
MAOA	1	complement(111259525..111332024)	ENSGALG00000016224	370	515	568	2598	1630	2116	665	3936	24.7026	40.6159	36.3297	162.896	101.617	185.788	53.8302	172.437	4.72415	7.47413	8.36745	39.052	19.3799	34.6842	12.4072	39.279	2.45564	3.88265	4.06044	17.8088	9.62226	17.6418	5.71742	18.6778
gene:ENSGALG00000022787	1	111368342..111373507	ENSGALG00000022787	0	0	0	0	0	0	0	0	0	0	0	0	0	0	0	0	0	0	0	0	0	0	0	0	0	0	0	0	0	0	0	0
CASK	1	111777485..111982403	ENSGALG00000042400	521	493	643	751	650	463	577	917	34.7839	38.8809	41.1267	47.0881	40.5223	40.6522	46.7068	40.1739	7.56226	8.13377	10.7683	12.8332	8.78553	8.62758	12.2383	10.4032	3.9309	4.22532	5.2255	5.8523	4.36209	4.38834	5.63957	4.94688
GPR82	1	complement(111881414..111882448)	ENSGALG00000044763	8	6	22	8	8	3	3	12	0.534109	0.473195	1.40713	0.501604	0.498736	0.263405	0.242843	0.525722	0.3239	0.276123	1.0277	0.381323	0.301614	0.155932	0.177489	0.379738	0.168364	0.14344	0.498708	0.173893	0.149754	0.0793135	0.0817895	0.180572
GPR34	1	complement(111894570..111895715)	ENSGALG00000016227	199	161	194	207	237	111	219	198	13.286	12.6974	12.4084	12.979	14.7751	9.74598	17.7275	8.67441	7.27661	6.69165	8.18466	8.91104	8.06985	5.21066	11.7017	5.6588	3.78242	3.47617	3.97174	4.06368	4.00675	2.65036	5.39233	2.69085
NYX	1	complement(111996403..112002409)	ENSGALG00000016228	11	4	9	15	6	4	8	17	0.7344	0.315463	0.575646	0.940507	0.374052	0.351206	0.647581	0.744773	0.287734	0.118929	0.271621	0.461925	0.146147	0.134324	0.305786	0.34756	0.149565	0.0617813	0.131809	0.21065	0.0725633	0.0683225	0.140911	0.16527
DDX3X	1	complement(112021560..112038987)	ENSGALG00000016231	11389	11112	15333	17686	15370	9746	13090	21616	760.371	876.357	980.709	1108.92	958.197	855.715	1059.6	947	105.797	117.331	164.338	193.419	132.954	116.227	177.688	156.945	54.9938	60.9508	79.7477	88.2044	66.013	59.118	81.8811	74.6296
RPL8	1	112065359..112069618	ENSGALG00000016232	18180	15008	16373	15775	19932	14694	11384	24626	1213.76	1183.62	1047.23	989.1	1242.6	1290.16	921.508	1078.87	331.95	311.481	344.928	339.101	338.899	344.439	303.741	351.443	172.549	161.808	167.382	154.639	168.266	175.196	139.968	167.117
gene:ENSGALG00000016236	1	complement(112079778..112151195)	ENSGALG00000016236	1823	2082	2559	2813	2937	2005	2708	3879	121.71	164.199	163.675	176.376	183.098	176.042	219.206	169.94	9.75881	12.6684	15.8053	17.7281	14.6405	13.779	21.1831	16.2298	5.07267	6.58097	7.66979	8.08448	7.26911	7.00857	9.76145	7.71752
MED14	1	112228091..112262154	ENSGALG00000016238	509	583	598	796	746	481	618	1245	33.9827	45.9788	38.2485	49.9096	46.5071	42.2326	50.0256	54.5436	4.91348	6.39691	6.66032	9.0462	6.7058	5.96087	8.71745	9.39341	2.55405	3.32306	3.23203	4.12531	3.32949	3.03195	4.01713	4.46672
ATP6AP2	1	complement(112273190..112282375)	ENSGALG00000016241	1599	1549	1860	1735	2085	1317	1413	2294	106.755	122.163	118.967	108.785	129.983	115.635	114.379	100.5	33.7558	37.1692	45.3039	43.1203	40.9871	35.6927	43.5885	37.8509	17.5464	19.3086	21.9845	19.664	20.3504	18.1548	20.0862	17.9987
gene:ENSGALG00000016245	1	112393549..112409925	ENSGALG00000016245	212	149	332	519	318	245	231	879	14.1539	11.751	21.2349	32.5415	19.8248	21.5114	18.6989	38.5091	1.93462	1.54553	3.49558	5.57581	2.70226	2.87024	3.08036	6.26947	1.00562	0.802868	1.69629	2.54272	1.34169	1.45992	1.41947	2.98123
gene:ENSGALG00000043274	1	112419085..112421481	ENSGALG00000043274	54	36	62	83	70	30	24	144	3.60524	2.83917	3.96556	5.20414	4.36394	2.63405	1.94274	6.30866	3.71567	2.81564	4.92218	6.72363	4.48521	2.65008	2.41315	7.74442	1.93142	1.46267	2.38857	3.06616	2.22694	1.34794	1.11201	3.6826
MID1IP1	1	complement(112738605..112739753)	ENSGALG00000041078	1305	755	1336	846	611	950	380	1711	87.1266	59.5437	85.4515	53.0446	38.091	83.4115	30.7601	74.9592	47.5939	31.2982	56.2173	36.324	20.7502	44.4793	20.2514	48.7723	24.7395	16.2587	27.2804	16.5647	10.3027	22.624	9.33212	23.192
gene:ENSGALG00000016251	1	complement(112766328..112855804)	ENSGALG00000016251	512	293	456	452	382	271	300	556	34.183	23.1077	29.1661	28.3406	23.8146	23.7942	24.2843	24.3584	11.5288	7.49917	11.8468	11.9822	8.00974	7.83389	9.8711	9.78525	5.99273	3.89566	5.74887	5.46419	3.9769	3.98464	4.54874	4.65305
OTC	1	complement(112898627..112924531)	ENSGALG00000016254	0	0	0	0	0	0	0	0	0	0	0	0	0	0	0	0	0	0	0	0	0	0	0	0	0	0	0	0	0	0	0	0
RPGR	1	112926210..112983863	ENSGALG00000036284	25	26	53	50	42	30	42	64	1.66909	2.05051	3.38992	3.13502	2.61836	2.63405	3.3998	2.80385	0.470626	0.55634	1.15116	1.10812	0.736251	0.725021	1.15535	0.941669	0.244633	0.289007	0.558618	0.505334	0.365555	0.368776	0.532403	0.447779
SRPX	1	112995140..113035746	ENSGALG00000043100	32	13	28	35	17	26	24	45	2.13644	1.02526	1.7909	2.19452	1.05981	2.28284	1.94274	1.97146	0.752494	0.347478	0.759685	0.968954	0.372257	0.784911	0.824697	0.827082	0.39115	0.180508	0.36865	0.441869	0.184829	0.399238	0.380032	0.393291
gene:ENSGALG00000016258	1	complement(113045418..113063987)	ENSGALG00000016258	0	0	0	0	0	0	0	0	0	0	0	0	0	0	0	0	0	0	0	0	0	0	0	0	0	0	0	0	0	0	0	0
gene:ENSGALG00000044139	1	complement(113065907..113089597)	ENSGALG00000044139	0	0	0	1	0	0	2	0	0	0	0	0.0627005	0	0	0.161895	0	0	0	0	0.049383	0	0	0.12259	0	0	0	0	0.02252	0	0	0.0564913	0
DYNLT3	1	113133105..113139987	ENSGALG00000016259	1567	1267	1563	1533	1806	957	1265	1949	104.619	99.923	99.9705	96.1198	112.59	84.0262	102.399	85.386	26.7799	24.6121	30.8192	30.8436	28.7408	20.9965	31.5908	26.0336	13.9203	12.7854	14.9555	14.0655	14.27	10.6797	14.5575	12.3794
CYBB	1	complement(113150989..113183645)	ENSGALG00000016261	162	82	177	155	142	93	211	180	10.8157	6.467	11.321	9.71857	8.85257	8.16555	17.0799	7.88583	2.77083	1.59419	3.49294	3.12111	2.26164	2.04207	5.2736	2.4063	1.44029	0.828147	1.69501	1.42331	1.12292	1.03868	2.43015	1.14424
XK	1	complement(113199118..113214148)	ENSGALG00000016262	2	3	0	3	2	1	2	8	0.133527	0.236597	0	0.188101	0.124684	0.0878016	0.161895	0.350481	0.0403122	0.0687319	0	0.0711885	0.0375385	0.0258762	0.0589069	0.126031	0.0209545	0.0357048	0	0.0324639	0.0186382	0.0131617	0.0271451	0.05993
LANCL3	1	complement(113222082..113251614)	ENSGALG00000016265	64	99	96	120	99	105	87	118	4.27287	7.80772	6.14022	7.52406	6.17186	9.21917	7.04244	5.1696	1.93778	3.40715	3.35366	4.27748	2.79126	4.08139	3.84923	2.79248	1.00727	1.76994	1.62742	1.95065	1.38589	2.07596	1.77378	1.32787
PRRG1	1	complement(113283937..113314035)	ENSGALG00000016266	840	968	914	1419	1313	897	898	1416	56.0815	76.3421	58.4601	88.972	81.8551	78.7581	72.691	62.0352	7.47818	9.79542	9.38827	14.8724	10.8848	10.2519	11.6822	9.85287	3.88719	5.08851	4.55581	6.78221	5.40442	5.21452	5.3833	4.6852
gene:ENSGALG00000040488	1	113326215..113331457	ENSGALG00000040488	0	0	0	0	0	0	0	0	0	0	0	0	0	0	0	0	0	0	0	0	0	0	0	0	0	0	0	0	0	0	0	0
gene:ENSGALG00000033911	1	113343166..113348383	ENSGALG00000033911	0	0	0	0	0	0	0	0	0	0	0	0	0	0	0	0	0	0	0	0	0	0	0	0	0	0	0	0	0	0	0	0
gene:ENSGALG00000032406	1	113358812..113364043	ENSGALG00000032406	0	0	0	0	0	0	0	2	0	0	0	0	0	0	0	0.0876203	0	0	0	0	0	0	0	0.0307679	0	0	0	0	0	0	0	0.0146306
gene:ENSGALG00000045985	1	113366191..113369659	ENSGALG00000045985	0	3	0	0	0	0	0	2	0	0.236597	0	0	0	0	0	0.0876203	0	0.134551	0	0	0	0	0	0.0616807	0	0.0698967	0	0	0	0	0	0.0293302
gene:ENSGALG00000016268	1	113403070..113433885	ENSGALG00000016268	0	0	0	0	0	0	0	0	0	0	0	0	0	0	0	0	0	0	0	0	0	0	0	0	0	0	0	0	0	0	0	0
gene:ENSGALG00000045430	1	113452551..113458229	ENSGALG00000045430	0	0	0	0	0	0	0	0	0	0	0	0	0	0	0	0	0	0	0	0	0	0	0	0	0	0	0	0	0	0	0	0
gene:ENSGALG00000042515	1	113494211..113499362	ENSGALG00000042515	0	0	0	0	0	0	0	0	0	0	0	0	0	0	0	0	0	0	0	0	0	0	0	0	0	0	0	0	0	0	0	0
gene:ENSGALG00000033692	1	113630516..113665856	ENSGALG00000033692	0	0	0	0	0	0	0	0	0	0	0	0	0	0	0	0	0	0	0	0	0	0	0	0	0	0	0	0	0	0	0	0
gene:ENSGALG00000044750	1	complement(113815854..113821731)	ENSGALG00000044750	0	0	0	0	2	0	0	0	0	0	0	0	0.124684	0	0	0	0	0	0	0	0.0304616	0	0	0	0	0	0	0	0.0151244	0	0	0
TMEM47	1	113937248..113961367	ENSGALG00000027198	24	20	39	29	14	28	33	52	1.60233	1.57732	2.49447	1.81831	0.872788	2.45845	2.67127	2.27813	0.590898	0.559709	1.10787	0.840584	0.320974	0.88502	1.18726	1.00066	0.307151	0.290757	0.537612	0.383329	0.159366	0.450158	0.547105	0.475831
gene:ENSGALG00000045937	1	complement(113991509..113995521)	ENSGALG00000045937	1	0	0	0	1	1	0	0	0.0667637	0	0	0	0.062342	0.0878016	0	0	0.0302341	0	0	0	0.0281539	0.0388143	0	0	0.0157158	0	0	0	0.0139786	0.0197425	0	0
gene:ENSGALG00000046613	1	complement(114253125..114257139)	ENSGALG00000046613	0	0	0	1	0	0	0	0	0	0	0	0.0627005	0	0	0	0	0	0	0	0.0355942	0	0	0	0	0	0	0	0.0162319	0	0	0	0
DMD	1	114486908..115483002	ENSGALG00000016281	2506	1289	2840	1137	2434	1409	1968	1944	167.31	101.658	181.648	71.2904	151.74	123.712	159.305	85.1669	7.70849	4.50684	10.0793	4.11747	6.97187	5.56407	8.84592	4.67377	4.00691	2.34121	4.89113	1.87768	3.46159	2.83012	4.07633	2.22245
TAB3	1	115685927..115698891	ENSGALG00000016284	239	237	375	395	426	267	369	608	15.9565	18.6912	23.9853	24.7667	26.5577	23.443	29.8697	26.6366	5.1439	5.79795	9.31212	10.0086	8.53779	7.37734	11.6052	10.2278	2.67382	3.01191	4.51886	4.5642	4.23908	3.75242	5.34782	4.86347
gene:ENSGALG00000016285	1	complement(115734786..115768467)	ENSGALG00000016285	2044	1617	2754	2311	3262	1951	2509	4639	136.465	127.526	176.148	144.901	203.36	171.301	203.098	203.235	35.9282	32.3069	55.8523	47.823	53.3924	44.0256	64.4444	63.7326	18.6756	16.7828	27.1033	21.8086	26.5098	22.3933	29.6969	30.3059
CXorf21	1	115794507..115795376	ENSGALG00000016286	7	4	2	3	5	4	2	3	0.467346	0.315463	0.127921	0.188101	0.31171	0.351206	0.161895	0.13143	0.337163	0.218994	0.111146	0.170116	0.22426	0.247341	0.140767	0.112939	0.175259	0.113763	0.0539355	0.0775774	0.111347	0.125808	0.0648675	0.0537045
gene:ENSGALG00000044858	1	complement(115843688..115847698)	ENSGALG00000044858	0	0	1	4	0	0	0	0	0	0	0.0639607	0.250802	0	0	0	0	0	0	0.0348835	0.142377	0	0	0	0	0	0	0.0169278	0.0649277	0	0	0	0
NR0B1	1	115909469..115911505	ENSGALG00000016287	2011	709	1268	955	1248	1028	565	2102	134.262	55.9159	81.1021	59.879	77.8028	90.2601	45.7354	92.0889	74.7737	29.965	54.3975	41.8044	43.2108	49.0709	30.6984	61.0875	38.8677	15.5662	26.3973	19.0639	21.4545	24.9595	14.1462	29.0481
gene:ENSGALG00000045272	1	116001946..116005949	ENSGALG00000045272	3	0	0	0	2	2	0	3	0.200291	0	0	0	0.124684	0.175603	0	0.13143	0.0907024	0	0	0	0.0563078	0.0776286	0	0.0708927	0.0471475	0	0	0	0.0279573	0.0394851	0	0.0337106
IL1RAPL1	1	complement(116055337..116671490)	ENSGALG00000016288	0	0	0	0	0	0	0	4	0	0	0	0	0	0	0	0.175241	0	0	0	0	0	0	0	0.060737	0	0	0	0	0	0	0	0.0288814
gene:ENSGALG00000044129	1	complement(117435791..117441378)	ENSGALG00000044129	5	3	2	1	2	3	6	5	0.333818	0.236597	0.127921	0.0627005	0.124684	0.263405	0.485686	0.219051	0.115631	0.0788596	0.0533648	0.0272261	0.0430699	0.0890672	0.202761	0.0903765	0.0601053	0.0409659	0.0258962	0.0124158	0.0213845	0.0453032	0.093435	0.0429755
ARX	1	117839213..117843292	ENSGALG00000042604	0	0	3	0	0	1	2	1	0	0	0.191882	0	0	0.0878016	0.161895	0.0438102	0	0	0.0944308	0	0	0.0350238	0.0797314	0.0213232	0	0	0.0458241	0	0	0.0178146	0.0367414	0.0101395
POLA1	1	complement(117847142..118037119)	ENSGALG00000016312	150	137	169	191	250	108	245	248	10.0146	10.8046	10.8094	11.9758	15.5855	9.48258	19.8322	10.8649	1.39962	1.45301	1.8194	2.09813	2.17219	1.29371	3.34052	1.80864	0.727527	0.754809	0.882892	0.956805	1.07851	0.658032	1.53936	0.860038
PCYT1B	1	118051229..118071937	ENSGALG00000016318	0	0	0	0	0	0	0	0	0	0	0	0	0	0	0	0	0	0	0	0	0	0	0	0	0	0	0	0	0	0	0	0
gene:ENSGALG00000042121	1	118079947..118080147	ENSGALG00000042121	0	0	0	0	0	0	0	0	0	0	0	0	0	0	0	0	0	0	0	0	0	0	0	0	0	0	0	0	0	0	0	0
PDK3	1	complement(118089639..118139548)	ENSGALG00000016323	1331	1990	1817	2284	1916	2565	1497	2982	88.8624	156.943	116.217	143.208	119.447	225.211	121.179	130.642	23.5139	39.9604	37.036	47.5034	31.5197	58.1738	38.6454	41.1753	12.2226	20.7586	17.9723	21.6628	15.6498	29.5896	17.8084	19.5795
gene:ENSGALG00000016326	1	complement(118163053..118171318)	ENSGALG00000016326	2	2	0	3	2	3	0	3	0.133527	0.157732	0	0.188101	0.124684	0.263405	0	0.13143	0.0836418	0.0950723	0	0.147705	0.0778868	0.161068	0	0.0980612	0.0434774	0.0493881	0	0.0673576	0.0386715	0.0819256	0	0.0466297
gene:ENSGALG00000016327	1	complement(118189388..118203784)	ENSGALG00000016327	480	464	535	637	614	475	530	969	32.0466	36.5937	34.219	39.9402	38.278	41.7058	42.9022	42.452	8.33575	9.15909	10.7196	13.0234	9.92916	10.5899	13.4496	13.1526	4.33296	4.75796	5.20188	5.93903	4.92991	5.38645	6.19777	6.25425
EIF2S3	1	complement(118225012..118238163)	ENSGALG00000016340	4939	4454	5309	5325	5844	4806	3859	7849	329.746	351.268	339.567	333.88	364.327	421.975	312.377	343.866	107.571	110.265	133.411	136.539	118.524	134.38	122.818	133.614	55.9158	57.2802	64.7398	62.2656	58.8482	68.351	56.5961	63.5357
KLHL15	1	118238433..118307972	ENSGALG00000016345	1442	1180	1182	1198	1522	994	893	1603	96.2732	93.0617	75.6015	75.1152	94.8845	87.2748	72.2862	70.2277	8.26512	7.68771	7.81671	8.08394	8.12343	7.31416	7.47938	7.18125	4.29625	3.9936	3.79319	3.68649	4.03335	3.72028	3.4466	3.4148
SAT1	1	complement(118319065..118321891)	ENSGALG00000016348	3775	2629	3274	3806	3303	2547	2868	4785	252.033	207.338	209.407	238.638	205.916	223.631	232.158	209.632	138.036	109.269	138.127	163.843	112.467	119.564	153.245	136.754	71.7519	56.763	67.0283	74.7167	55.8409	60.815	70.6173	65.0289
ACOT9	1	118326154..118347013	ENSGALG00000016351	306	489	435	434	430	289	542	425	20.4297	38.5654	27.8229	27.212	26.8071	25.3747	43.8736	18.6193	3.53732	6.42529	5.80183	5.90642	4.62873	4.28889	9.1555	3.83994	1.83871	3.3378	2.81543	2.69349	2.2982	2.1815	4.21898	1.82595
PRDX4	1	complement(118350789..118359176)	ENSGALG00000016357	5947	7802	7257	6088	6578	4657	5228	8975	397.044	615.311	464.163	381.72	410.086	408.892	423.194	393.196	228.84	341.248	322.19	275.797	235.704	230.056	293.967	269.929	118.952	177.271	156.348	125.771	117.029	117.016	135.464	128.356
PTCHD1	1	complement(118434845..118464479)	ENSGALG00000016358	24	19	37	47	14	25	36	61	1.60233	1.49845	2.36654	2.94692	0.872788	2.19504	2.91411	2.67242	0.31399	0.282546	0.558507	0.723909	0.170558	0.419892	0.688234	0.623759	0.163213	0.146776	0.271025	0.330122	0.0846836	0.213574	0.317148	0.296607
PHEX	1	complement(118890050..118981624)	ENSGALG00000016375	0	0	4	0	0	0	2	2	0	0	0.255843	0	0	0	0.161895	0.0876203	0	0	0.089909	0	0	0	0.0569351	0.0304532	0	0	0.0436298	0	0	0	0.0262365	0.014481
SMS	1	complement(118998074..119041245)	ENSGALG00000016379	1385	1124	1643	1343	1723	1036	1260	1991	92.4677	88.6452	105.087	84.2067	107.415	90.9625	101.994	87.226	23.3741	21.5616	31.9922	26.6835	27.0776	22.4459	31.0731	26.2626	12.1499	11.2008	15.5248	12.1684	13.4443	11.4169	14.3189	12.4883
MBTPS2	1	complement(119066345..119095570)	ENSGALG00000016382	55	58	79	71	72	46	60	107	3.672	4.57422	5.05289	4.45173	4.48862	4.03887	4.85686	4.68769	1.55202	1.86034	2.57208	2.35871	1.89194	1.66643	2.47409	2.35994	0.806746	0.96641	1.24814	1.07564	0.939365	0.847613	1.1401	1.12219
SMPX	1	119106720..119149445	ENSGALG00000019157	0	0	0	0	0	0	0	0	0	0	0	0	0	0	0	0	0	0	0	0	0	0	0	0	0	0	0	0	0	0	0	0
KLHL34	1	119167856..119169643	ENSGALG00000016388	0	0	0	0	0	0	0	0	0	0	0	0	0	0	0	0	0	0	0	0	0	0	0	0	0	0	0	0	0	0	0	0
gene:ENSGALG00000033942	1	complement(119173093..119176632)	ENSGALG00000033942	0	0	0	1	2	0	0	0	0	0	0	0.0627005	0.124684	0	0	0	0	0	0	0.119163	0.188509	0	0	0	0	0	0	0.0543417	0.0935961	0	0	0
gene:ENSGALG00000016391	1	complement(119187223..119376750)	ENSGALG00000016391	1	2	3	0	0	0	0	3	0.0667637	0.157732	0.191882	0	0	0	0	0.13143	0.0153496	0.0348947	0.0531303	0	0	0	0	0.0359917	0.00797881	0.018127	0.0257823	0	0	0	0	0.0171146
RPS6KA3	1	119730475..119820379	ENSGALG00000016406	182	145	305	380	308	158	361	513	12.151	11.4355	19.508	23.8262	19.2013	13.8727	29.2221	22.4746	2.67883	2.4259	5.1796	6.58475	4.22148	2.98555	7.76445	5.90165	1.39247	1.2602	2.51348	3.00282	2.096	1.51857	3.57797	2.80633
EIF1AY	1	119802142..119834931	ENSGALG00000016410	2362	2313	2600	1957	2569	2126	1821	3887	157.696	182.417	166.298	122.705	160.157	186.666	147.406	170.29	46.71	51.992	59.3234	45.562	47.308	53.9743	52.6223	60.0796	24.2801	27.0087	28.7877	20.7775	23.4888	27.4535	24.2491	28.5688
MAP7D2	1	119900726..119932095	ENSGALG00000016415	370	500	543	672	711	351	536	958	24.7026	39.4329	34.7306	42.1347	44.3252	30.8184	43.3879	41.9701	7.90248	12.1384	13.3809	16.8971	14.1407	9.62416	16.7285	15.9923	4.10775	6.30566	6.49329	7.70555	7.021	4.89524	7.70872	7.60458
BCLAF3	1	119952518..119973810	ENSGALG00000016418	400	404	554	630	636	465	566	862	26.7055	31.8618	35.4342	39.5013	39.6495	40.8278	45.8163	37.7644	6.50691	7.47011	10.3979	12.0653	9.63414	9.71095	13.4543	10.9599	3.38232	3.88057	5.04577	5.50209	4.78343	4.93939	6.19994	5.21159
SH3KBP1	1	119981518..120203381	ENSGALG00000016420	1215	1068	1102	1200	1032	826	1010	1859	81.1179	84.2287	70.4847	75.2406	64.337	72.5241	81.7571	81.4431	16.6767	16.6623	17.4517	19.3909	13.1903	14.5549	20.2575	19.9433	8.66863	8.65574	8.46874	8.84276	6.54909	7.4032	9.33493	9.48334
MAP3K15	1	120215624..120287272	ENSGALG00000016426	2	7	6	5	5	3	5	0	0.133527	0.552061	0.383764	0.313502	0.31171	0.263405	0.404738	0	0.0211799	0.0842604	0.0733109	0.0623371	0.0493067	0.0407859	0.0773739	0	0.0110094	0.0437715	0.0355753	0.0284274	0.0244812	0.0207454	0.035655	0
PDHA1	1	complement(120288369..120300358)	ENSGALG00000016430	6886	8297	7629	7146	7529	7822	4784	10401	459.735	654.35	487.956	448.058	469.373	686.784	387.253	455.669	185.924	254.637	237.662	227.151	189.299	271.132	188.751	219.496	96.6443	132.278	115.329	103.587	93.9883	137.909	86.9793	104.374
ADGRG2	1	120395079..120415594	ENSGALG00000016511	123	112	322	329	176	170	303	221	8.21193	8.83297	20.5953	20.6285	10.9722	14.9263	24.5271	9.68204	1.73778	1.79862	5.2489	5.47227	2.31549	3.08342	6.2555	2.44042	0.903306	0.934343	2.54712	2.4955	1.14966	1.56835	2.88263	1.16046
PHKA2	1	120418832..120455800	ENSGALG00000016518	2124	2332	2697	3433	3417	2539	1857	4588	141.806	183.915	172.502	215.251	213.023	222.928	150.32	201.001	24.2786	30.299	35.569	46.1981	36.3709	37.2585	31.0177	40.9897	12.6201	15.7397	17.2605	21.0676	18.0585	18.9512	14.2934	19.4913
PPEF1	1	complement(120458892..120488125)	ENSGALG00000016522	1	4	7	7	7	2	1	6	0.0667637	0.315463	0.447725	0.438903	0.436394	0.175603	0.0809476	0.262861	0.0172802	0.078567	0.139563	0.142406	0.112639	0.0443683	0.025251	0.081037	0.00898233	0.0408139	0.0677252	0.0649411	0.0559261	0.0225675	0.011636	0.0385344
RS1	1	120497468..120509403	ENSGALG00000016523	1	0	0	1	0	1	0	2	0.0667637	0	0	0.0627005	0	0.0878016	0	0.0876203	0.050366	0	0	0.0592952	0	0.0646594	0	0.0787318	0.0261805	0	0	0.0270402	0	0.0328884	0	0.0374383
CDKL5	1	complement(120520180..120619365)	ENSGALG00000016529	60	49	83	123	150	69	95	121	4.00582	3.86443	5.30874	7.71216	9.3513	6.05831	7.69002	5.30103	0.722907	0.671055	1.1538	1.74469	1.68292	1.06727	1.67257	1.13946	0.37577	0.348599	0.559902	0.795626	0.835584	0.542857	0.770745	0.541832
SCML2	1	120694801..120730607	ENSGALG00000016537	33	20	37	52	43	30	23	45	2.2032	1.57732	2.36654	3.26042	2.68071	2.63405	1.8618	1.97146	0.756896	0.521415	0.979144	1.40413	0.918399	0.883359	0.770868	0.80671	0.393438	0.270864	0.475146	0.640322	0.455993	0.449313	0.355227	0.383604
RAI2	1	complement(120743006..120744652)	ENSGALG00000016538	239	154	304	235	264	206	193	325	15.9565	12.1453	19.444	14.7346	16.4583	18.0871	15.6229	14.2383	6.08086	4.45368	8.92408	7.0391	6.25478	6.72866	7.17554	6.46299	3.16086	2.31359	4.33056	3.21002	3.10555	3.42247	3.30659	3.07326
gene:ENSGALG00000016541	1	complement(120913925..120925784)	ENSGALG00000016541	14	12	3	12	21	9	17	14	0.934691	0.94639	0.191882	0.752406	1.30918	0.790215	1.37611	0.613342	0.424196	0.413286	0.104878	0.428057	0.592514	0.350086	0.752692	0.33155	0.220499	0.214693	0.0508936	0.195206	0.294188	0.178068	0.346851	0.157658
NHS	1	complement(120947280..120971835)	ENSGALG00000016543	11	5	12	30	8	6	8	16	0.7344	0.394329	0.767528	1.88101	0.498736	0.52681	0.647581	0.700962	0.104595	0.0540404	0.13165	0.335831	0.0708351	0.0732425	0.111157	0.118911	0.0543689	0.0280729	0.0638855	0.153148	0.0351702	0.0372541	0.0512228	0.0565439
REPS2	1	complement(121281606..121375643)	ENSGALG00000016545	172	94	224	268	172	131	193	323	11.4834	7.41339	14.3272	16.8037	10.7228	11.502	15.6229	14.1507	1.32176	0.821077	1.98608	2.42461	1.23082	1.29238	2.16727	1.94004	0.687059	0.426532	0.963777	1.10569	0.611112	0.657358	0.998708	0.92252
RBBP7	1	121402901..121411162	ENSGALG00000016546	132	94	112	86	117	75	90	121	8.8128	7.41339	7.1636	5.39224	7.29402	6.58512	7.28529	5.30103	3.02593	2.44931	2.96227	2.32095	2.49753	2.20719	3.01479	2.16797	1.57289	1.27236	1.43749	1.05841	1.24005	1.12267	1.38926	1.0309
TXLNG	1	complement(121415179..121422972)	ENSGALG00000016547	133	98	122	201	145	102	132	213	8.87957	7.72885	7.8032	12.6028	9.03959	8.95577	10.6851	9.33156	5.20383	4.35841	5.50749	9.25869	5.28299	5.12348	7.54701	6.51379	2.70497	2.2641	2.6726	4.22221	2.62305	2.60601	3.47777	3.09741
SYAP1	1	complement(121439282..121469678)	ENSGALG00000016548	908	879	1075	1016	1294	900	1066	1586	60.6214	69.3231	68.7577	63.7037	80.6706	79.0215	86.2902	69.4829	17.4859	19.2407	23.8854	23.0344	23.2048	22.2504	29.9978	23.8719	9.08924	9.99516	11.5908	10.5043	11.5214	11.3175	13.8234	11.3515
CTPS2	1	121458301..121526563	ENSGALG00000016549	264	276	293	398	332	224	305	475	17.6256	21.767	18.7405	24.9548	20.6975	19.6676	24.689	20.8098	3.83193	4.55359	4.90687	6.8011	4.48738	4.17403	6.4691	5.38878	1.99186	2.36549	2.38114	3.10148	2.22802	2.12308	2.98105	2.56245
gene:ENSGALG00000026840	1	complement(121635626..121646562)	ENSGALG00000026840	0	0	1	0	0	1	0	0	0	0	0.0639607	0	0	0.0878016	0	0	0	0	0.012042	0	0	0.0133989	0	0	0	0	0.00584357	0	0	0.00681523	0	0
GRPR	1	complement(121714896..121737453)	ENSGALG00000027960	15	16	9	17	9	24	18	23	1.00146	1.26185	0.575646	1.06591	0.561078	2.10724	1.45706	1.00763	0.275205	0.333669	0.190515	0.367194	0.153762	0.565288	0.482578	0.329819	0.143053	0.173334	0.0924507	0.16745	0.0763439	0.287529	0.222379	0.156834
AP1S2	1	121850197..121884181	ENSGALG00000016551	1772	1537	1655	1289	1612	1493	1310	2224	118.305	121.217	105.855	80.8209	100.495	131.088	106.041	97.4338	17.4471	17.2014	18.801	14.9415	14.7797	18.8718	18.8478	17.115	9.06907	8.93577	9.12347	6.81373	7.33823	9.59896	8.68533	8.13846
ZRSR2	1	complement(121888751..121904959)	ENSGALG00000016552	539	367	472	549	476	392	375	759	35.9856	28.9438	30.1894	34.4226	29.6748	34.4182	30.3554	33.2519	12.8187	9.92092	12.9515	15.3713	10.5415	11.9684	13.0322	14.1085	6.66321	5.15371	6.28492	7.00971	5.23395	6.0876	6.0054	6.7088
CLTRN	1	121910925..121929473	ENSGALG00000029168	97	57	64	69	29	70	96	99	6.47608	4.49535	4.09348	4.32633	1.80792	6.14611	7.77097	4.33721	3.94635	2.6359	3.00418	3.30487	1.09866	3.65608	5.70722	3.14805	2.05133	1.3693	1.45783	1.50711	0.545493	1.85963	2.62997	1.49695
ACE2	1	121938421..121960170	ENSGALG00000016554	229	191	226	307	132	220	377	447	15.2889	15.0634	14.4551	19.249	8.22915	19.3164	30.5173	19.5831	3.95391	3.74848	4.50217	6.24039	2.1223	4.87649	9.51179	6.03228	2.05526	1.94726	2.18475	2.84578	1.05374	2.48038	4.38317	2.86845
BMX	1	complement(121963490..121989828)	ENSGALG00000016557	0	1	1	2	0	0	0	1	0	0.0788658	0.0639607	0.125401	0	0	0	0.0438102	0	0.0251618	0.0255407	0.0521221	0	0	0	0.0173019	0	0.013071	0.0123941	0.0237691	0	0	0	0.00822732
VEGFD	1	122045082..122076797	ENSGALG00000016558	19	27	32	47	26	36	20	93	1.26851	2.12938	2.04674	2.94692	1.62089	3.16086	1.61895	4.07434	0.336085	0.542863	0.653083	0.978759	0.428262	0.817508	0.516958	1.28576	0.174699	0.282006	0.316919	0.44634	0.212636	0.415818	0.238222	0.611402
PIGA	1	122087633..122096924	ENSGALG00000016559	124	67	123	112	88	50	97	160	8.27869	5.28401	7.86716	7.02245	5.4861	4.39008	7.85192	7.00962	1.17934	0.724306	1.34972	1.25405	0.779363	0.610492	1.34809	1.18938	0.613025	0.376262	0.654975	0.571883	0.38696	0.310521	0.621218	0.565567
ASB11	1	122100794..122112588	ENSGALG00000016562	0	0	0	0	0	0	0	0	0	0	0	0	0	0	0	0	0	0	0	0	0	0	0	0	0	0	0	0	0	0	0	0
ASB9	1	122126014..122139309	ENSGALG00000016563	2000	1421	1538	2149	1653	923	1478	2568	133.527	112.068	98.3715	134.743	103.051	81.0409	119.641	112.504	24.7882	20.0189	21.9935	31.357	19.0778	14.6863	26.7682	24.8767	12.885	10.3994	10.6727	14.2996	9.47231	7.47004	12.3352	11.8293
MOSPD2	1	complement(122310136..122344651)	ENSGALG00000016568	427	389	534	505	623	353	544	867	28.5081	30.6788	34.155	31.6637	38.8391	30.994	44.0355	37.9834	4.93062	5.10569	7.11439	6.86511	6.69889	5.2329	9.17915	7.82484	2.56296	2.6523	3.45238	3.13067	3.32605	2.66167	4.22989	3.72084
FANCB	1	122344605..122359048	ENSGALG00000016569	8	3	3	3	15	3	7	4	0.534109	0.236597	0.191882	0.188101	0.93513	0.263405	0.566633	0.175241	0.110859	0.0472532	0.0479648	0.0489421	0.193558	0.0533696	0.141745	0.0433233	0.0576247	0.024547	0.0232757	0.0223189	0.0961032	0.027146	0.065318	0.0206009
GLRA2	1	complement(122392119..122516386)	ENSGALG00000016571	0	0	0	0	1	0	0	0	0	0	0	0	0.062342	0	0	0	0	0	0	0	0.0278525	0	0	0	0	0	0	0	0.013829	0	0	0
gene:ENSGALG00000028703	1	complement(122721554..122724376)	ENSGALG00000028703	1	0	0	1	1	0	0	1	0.0667637	0	0	0.0627005	0.062342	0	0	0.0438102	0.0428472	0	0	0.0504434	0.0398991	0	0	0.0334892	0.0222721	0	0	0.0230035	0.0198102	0	0	0.0159247
GEMIN8	1	122783325..122810787	ENSGALG00000016574	498	430	525	451	456	356	336	552	33.2483	33.9123	33.5794	28.2779	28.428	31.2574	27.1984	24.1832	10.2296	10.0399	12.4426	10.9066	8.72241	9.38803	10.0856	8.86242	5.31741	5.21552	6.038	4.9737	4.33075	4.77514	4.64757	4.21423
GPM6B	1	122827173..122931852	ENSGALG00000016575	10	7	3	3	13	4	3	12	0.667637	0.552061	0.191882	0.188101	0.810446	0.351206	0.242843	0.525722	0.116563	0.0927451	0.0403465	0.0411685	0.141106	0.0598571	0.0510991	0.109327	0.0605901	0.0481791	0.0195788	0.018774	0.0700604	0.0304458	0.0235472	0.0519866
OFD1	1	complement(122934649..122963767)	ENSGALG00000016576	387	346	481	603	549	309	326	823	25.8375	27.2876	30.7651	37.8084	34.2258	27.1307	26.3889	36.0558	4.28343	4.35299	6.14254	7.85741	5.6584	4.39069	5.27263	7.11972	2.22654	2.26128	2.98077	3.58319	2.80944	2.23328	2.42971	3.38554
TRAPPC2	1	122963819..122969710	ENSGALG00000016578	1130	1314	1382	1224	1035	994	817	1541	75.4429	103.63	88.3936	76.7454	64.524	87.2748	66.1342	67.5114	24.0366	31.7703	33.9176	30.6519	20.501	27.1441	25.3949	25.6201	12.4943	16.504	16.4591	13.9781	10.1789	13.8066	11.7023	12.1827
RAB9A	1	complement(122970659..122978786)	ENSGALG00000016579	1020	1101	992	1113	905	1054	823	1681	68.0989	86.8313	63.449	69.7856	56.4195	92.5429	66.6199	73.6449	18.7797	23.0413	21.0728	24.1249	15.5159	24.9128	22.1421	24.1902	9.76177	11.9695	10.2259	11.0016	7.70379	12.6717	10.2034	11.5028
TCEANC	1	complement(122983591..122993513)	ENSGALG00000016581	267	288	277	350	277	241	239	448	17.8259	22.7134	17.7171	21.9452	17.2687	21.1602	19.3465	19.6269	6.1543	7.54554	7.36664	9.49767	5.94549	7.13145	8.04998	8.07101	3.19903	3.91975	3.57478	4.33119	2.95198	3.62735	3.70955	3.83789
gene:ENSGALG00000045698	1	123009518..123013685	ENSGALG00000045698	2	1	2	0	0	1	6	1	0.133527	0.0788658	0.127921	0	0	0.0878016	0.485686	0.0438102	0.0561347	0.031903	0.064767	0	0	0.0360325	0.246083	0.0219373	0.029179	0.016573	0.0314293	0	0	0.0183276	0.113399	0.0104316
EGFL6	1	complement(123018708..123059075)	ENSGALG00000016584	1	0	2	3	4	2	1	0	0.0667637	0	0.127921	0.188101	0.249368	0.175603	0.0809476	0	0.0161047	0	0.0371626	0.0568796	0.0599866	0.0413502	0.0235333	0	0.00837131	0	0.0180338	0.0259386	0.0297839	0.0210324	0.0108445	0
gene:ENSGALG00000026383	1	complement(123358484..123360112)	ENSGALG00000026383	12160	7346	10411	9069	10076	6071	8508	11440	811.846	579.348	665.895	568.631	628.158	533.044	688.702	501.188	641.762	440.679	633.951	563.484	495.187	411.334	656.142	471.899	333.591	228.923	307.635	256.964	245.865	209.221	302.36	224.396
TLR7	1	complement(123406951..123414379)	ENSGALG00000016590	93	46	87	57	95	61	102	114	6.20902	3.62783	5.56458	3.57393	5.92249	5.3559	8.25666	4.99436	0.909268	0.511208	0.98141	0.656093	0.864914	0.765654	1.45727	0.871157	0.472641	0.265562	0.476246	0.299196	0.429437	0.389443	0.671529	0.414249
PRPS2	1	complement(123420158..123444697)	ENSGALG00000016592	36684	39829	54691	49698	63921	56233	45019	73906	2449.16	3141.15	3498.07	3116.09	3984.96	4937.35	3644.18	3237.83	929.961	1147.67	1599.66	1483.23	1508.94	1830.09	1667.68	1464.37	483.398	596.192	776.259	676.393	749.202	930.86	768.493	696.331
gene:ENSGALG00000044773	1	complement(123447907..123449388)	ENSGALG00000044773	0	0	0	0	0	0	0	0	0	0	0	0	0	0	0	0	0	0	0	0	0	0	0	0	0	0	0	0	0	0	0	0
FRMPD4	1	complement(123533142..123555601)	ENSGALG00000033541	0	4	0	2	1	0	11	5	0	0.315463	0	0.125401	0.062342	0	0.890424	0.219051	0	0.0533235	0	0.0276147	0.0109212	0	0.188517	0.0458332	0	0.0277004	0	0.012593	0.00542245	0	0.0868713	0.0217944
MSL3	1	complement(123965939..123988233)	ENSGALG00000041433	466	445	479	503	569	396	496	764	31.1119	35.0953	30.6372	31.5383	35.4726	34.7694	40.15	33.471	7.92513	8.60223	9.39893	10.0709	9.011	8.64588	12.3263	10.1554	4.11951	4.46868	4.56099	4.59262	4.47404	4.39765	5.68012	4.82905
gene:ENSGALG00000040526	1	complement(124018216..124018503)	ENSGALG00000040526	106	64	90	82	86	75	46	125	7.07695	5.04741	5.75646	5.14144	5.36141	6.58512	3.72359	5.47627	16.2706	11.1663	15.9391	14.8182	12.2924	14.7793	10.3178	14.9965	8.45754	5.80065	7.7347	6.75748	6.10329	7.51735	4.75458	7.1311
ARHGAP6	1	124175179..124319202	ENSGALG00000016602	14	17	23	24	14	15	30	41	0.934691	1.34072	1.4711	1.50481	0.872788	1.31702	2.42843	1.79622	0.428847	0.591909	0.812878	0.865502	0.399341	0.589875	1.34284	0.981615	0.222917	0.307484	0.394462	0.394692	0.198276	0.300035	0.618802	0.466774
gene:ENSGALG00000046297	1	complement(124388381..124393918)	ENSGALG00000046297	0	0	0	1	0	0	0	0	0	0	0	0.0627005	0	0	0	0	0	0	0	0.0223128	0	0	0	0	0	0	0	0.0101752	0	0	0	0
gene:ENSGALG00000030815	1	complement(124403796..124409230)	ENSGALG00000030815	0	0	0	0	2	0	0	0	0	0	0	0	0.124684	0	0	0	0	0	0	0	0.0368996	0	0	0	0	0	0	0	0.0183209	0	0	0
MID1	1	124632218..124725073	ENSGALG00000038504	12	12	20	14	41	15	37	62	0.801164	0.94639	1.27921	0.877807	2.55602	1.31702	2.99506	2.71623	0.218823	0.248727	0.420788	0.300553	0.696202	0.351153	0.985922	0.88366	0.113745	0.129208	0.204194	0.13706	0.34567	0.178611	0.454327	0.420195
CLCN4	1	complement(124829102..124865370)	ENSGALG00000016607	1	0	12	5	2	0	2	4	0.0667637	0	0.767528	0.313502	0.124684	0	0.161895	0.175241	0.0182591	0	0.252803	0.107481	0.0340055	0	0.0533627	0.0570849	0.00949114	0	0.122677	0.0490141	0.016884	0	0.0245903	0.0271448
WWC3	1	complement(124868375..124964143)	ENSGALG00000034834	256	245	333	428	375	211	337	698	17.0915	19.3221	21.2989	26.8358	23.3783	18.5261	27.2793	30.5795	2.53547	2.75813	3.80526	4.99049	3.45852	2.68284	4.87728	5.40326	1.31795	1.43279	1.84657	2.2758	1.71718	1.3646	2.24752	2.56934
CLDN34	1	complement(124992911..124993543)	ENSGALG00000030314	0	1	2	0	0	0	0	1	0	0.0788658	0.127921	0	0	0	0	0.0438102	0	0.0752468	0.15276	0	0	0	0	0.0517416	0	0.0390891	0.0741293	0	0	0	0	0.024604
SHROOM2	1	complement(125013467..125134159)	ENSGALG00000030802	167	115	233	298	258	196	279	417	11.1495	9.06957	14.9028	18.6847	16.0842	17.2091	22.5844	18.2688	1.13531	0.888642	1.82758	2.38504	1.63327	1.7106	2.77161	2.21573	0.59014	0.461631	0.886864	1.08764	0.810934	0.870081	1.2772	1.05362
GPR143	1	125147708..125161513	ENSGALG00000016615	1	0	1	0	1	0	0	0	0.0667637	0	0.0639607	0	0.062342	0	0	0	0.0251679	0	0.0290382	0	0.0234362	0	0	0	0.0130824	0	0.0140913	0	0.0116363	0	0	0
TBL1X	1	complement(125174591..125314711)	ENSGALG00000040006	2827	2428	2820	2805	2528	2200	2356	4123	188.741	191.486	180.369	175.875	157.601	193.164	190.713	180.629	19.5163	19.0525	22.4618	22.7975	16.2514	19.4979	23.7672	22.2468	10.1447	9.89737	10.8999	10.3963	8.06894	9.91745	10.9522	10.5787
ANOS1	1	125695764..125824428	ENSGALG00000035266	4	6	4	1	4	4	9	14	0.267055	0.473195	0.255843	0.0627005	0.249368	0.351206	0.728529	0.613342	0.0263882	0.0449917	0.0304462	0.00776663	0.0245726	0.0338769	0.0867606	0.0721874	0.0137167	0.0233722	0.0147745	0.00354179	0.0122005	0.0172312	0.0399805	0.0343263
PNPLA4	1	126182587..126200182	ENSGALG00000016618	46	31	47	43	62	30	39	86	3.07113	2.44484	3.00615	2.69612	3.8652	2.63405	3.15696	3.76767	1.27235	0.974632	1.49992	1.40023	1.59691	1.06528	1.57631	1.85921	0.661372	0.506301	0.727862	0.638542	0.79288	0.541845	0.726388	0.884086
STS	1	complement(126411070..126512986)	ENSGALG00000016622	92	66	38	46	116	134	161	177	6.14226	5.20514	2.43051	2.88422	7.23167	11.7654	13.0326	7.7544	1.55515	1.26812	0.741123	0.915428	1.82593	2.90792	3.97686	2.33852	0.808374	0.65876	0.359642	0.41746	0.906587	1.47909	1.83259	1.112
PUDP	1	126513730..126573930	ENSGALG00000040388	391	358	466	373	465	464	372	551	26.1046	28.234	29.8057	23.3873	28.989	40.74	30.1125	24.1394	9.37338	9.75514	12.8893	10.5271	10.3804	14.2801	13.0314	10.3241	4.87232	5.06759	6.25473	4.80066	5.15394	7.26345	6.00507	4.90929
NLGN4L	1	126933000..127051569	ENSGALG00000016628	2	1	1	1	0	1	2	1	0.133527	0.0788658	0.0639607	0.0627005	0	0.0878016	0.161895	0.0438102	0.0324715	0.0184546	0.0187325	0.0191141	0	0.0208433	0.0474496	0.0126898	0.0168788	0.00958676	0.00909025	0.00871656	0	0.0106018	0.0218655	0.00603422
PRKX	1	128155790..128206843	ENSGALG00000042759	23	48	63	75	51	25	61	90	1.53556	3.78556	4.02952	4.70254	3.17944	2.19504	4.9378	3.94291	0.651219	1.5448	2.05808	2.50001	1.34465	0.908726	2.52382	1.9917	0.338506	0.802489	0.998718	1.14007	0.667631	0.462215	1.16301	0.947087
MXRA5	1	128366355..128384828	ENSGALG00000016635	23	42	62	87	5	49	35	196	1.53556	3.31236	3.96556	5.45494	0.31171	4.30228	2.83317	8.58679	0.110326	0.228996	0.343133	0.491303	0.0223336	0.301744	0.245327	0.73483	0.0573477	0.118959	0.166511	0.224047	0.0110888	0.153479	0.11305	0.349424
ARSH	1	128491915..128504486	ENSGALG00000016636	53	32	61	84	24	24	70	102	3.53847	2.52371	3.9016	5.26684	1.49621	2.10724	5.66633	4.46864	1.0903	0.748257	1.44785	2.03438	0.45975	0.633833	2.10425	1.64003	0.566742	0.388704	0.702591	0.92773	0.22827	0.322394	0.969669	0.779863
gene:ENSGALG00000016648	1	128514145..128528599	ENSGALG00000016648	1225	836	1016	1258	1470	946	1439	2128	81.7855	65.9318	64.984	78.8772	91.6428	83.0603	116.484	93.228	25.7051	19.9398	24.598	31.0775	28.7237	25.484	44.1239	34.9009	13.3616	10.3583	11.9366	14.1722	14.2616	12.9622	20.3329	16.596
gene:ENSGALG00000016654	1	128532174..128549286	ENSGALG00000016654	158	212	287	404	217	187	267	420	10.5487	16.7196	18.3567	25.331	13.5282	16.4189	21.613	18.4003	3.66404	5.58817	7.67904	11.0298	4.68601	5.56722	9.04782	7.61263	1.90458	2.90294	3.72638	5.02987	2.32664	2.83172	4.16936	3.61993
GYG2	1	complement(128557288..128567294)	ENSGALG00000016655	18	6	13	6	7	4	11	14	1.20175	0.473195	0.831489	0.376203	0.436394	0.351206	0.890424	0.613342	0.665738	0.25224	0.554749	0.261255	0.241085	0.189926	0.594502	0.404708	0.346054	0.131033	0.269201	0.119139	0.119701	0.0966042	0.273955	0.192445
gene:ENSGALG00000029002	1	complement(128574593..128598310)	ENSGALG00000029002	1	0	0	3	0	2	0	1	0.0667637	0	0	0.188101	0	0.175603	0	0.0438102	0.0171389	0	0	0.060532	0	0.0440054	0	0.0133957	0.00890886	0	0	0.0276042	0	0.0223829	0	0.00636986
CD99	1	complement(128604508..128627813)	ENSGALG00000024488	48	54	54	72	23	41	66	186	3.20466	4.25875	3.45388	4.51443	1.43387	3.59987	5.34254	8.14869	2.32803	2.97695	3.02178	4.11113	1.03876	2.55285	4.67758	7.05087	1.21012	1.54646	1.46637	1.87479	0.515754	1.29848	2.15549	3.3528
DHRSX	1	128680925..128885733	ENSGALG00000016681	262	251	207	246	315	206	179	333	17.4921	19.7953	13.2399	15.4243	19.6377	18.0871	14.4896	14.5888	6.01918	6.55452	5.48692	6.65355	6.73887	6.07571	6.00923	5.97947	3.1288	3.40493	2.66262	3.0342	3.34591	3.09036	2.76914	2.84334
ASMT	1	complement(129067663..129075161)	ENSGALG00000016685	0	1	1	2	4	1	0	0	0	0.0788658	0.0639607	0.125401	0.249368	0.0878016	0	0	0	0.0331463	0.0336455	0.0686619	0.108619	0.0374367	0	0	0	0.0172188	0.016327	0.0313117	0.0539301	0.0190419	0	0
AKAP17A	1	complement(129082905..129091212)	ENSGALG00000016686	756	455	723	822	664	457	616	1199	50.4733	35.884	46.2436	51.5398	41.3951	40.1253	49.8637	52.5284	8.91385	6.09798	9.83568	11.4103	7.29042	6.91757	10.6134	11.0496	4.63346	3.16777	4.77293	5.20341	3.61975	3.51856	4.8908	5.25425
P2RY8	1	129127235..129153159	ENSGALG00000016687	23	10	21	18	24	14	15	14	1.53556	0.788658	1.34317	1.12861	1.49621	1.22922	1.21421	0.613342	0.685494	0.338771	0.722133	0.631582	0.666082	0.53567	0.653276	0.326127	0.356323	0.175984	0.350427	0.288019	0.330715	0.272464	0.301039	0.155079
ASMTL	1	129164014..129190488	ENSGALG00000016689	3678	3550	4495	4000	4160	2870	3251	6415	245.557	279.974	287.503	250.802	259.343	251.991	263.161	281.042	75.4774	82.8065	106.428	96.6378	79.4949	75.6103	97.4882	102.893	39.2335	43.0162	51.6461	44.0694	39.4699	38.4585	44.9239	48.9271
SLC25A6	1	129193738..129198913	ENSGALG00000016691	28190	19455	24728	20833	29158	19308	18643	33798	1882.07	1534.33	1581.62	1306.24	1817.77	1695.27	1509.11	1480.7	435.9	341.943	441.167	379.25	419.846	383.286	421.247	408.475	226.583	177.632	214.084	172.948	208.457	194.955	194.117	194.236
gene:ENSGALG00000046156	1	complement(129199809..129208810)	ENSGALG00000046156	10	5	1	4	13	2	6	10	0.667637	0.394329	0.0639607	0.250802	0.810446	0.175603	0.485686	0.438102	0.431117	0.245017	0.0497413	0.203019	0.52189	0.110693	0.377986	0.336959	0.224096	0.127281	0.0241378	0.0925821	0.259123	0.0563028	0.174181	0.16023
CSF2RA	1	complement(129222918..129238398)	ENSGALG00000016693	176	117	191	213	135	109	232	294	11.7504	9.2273	12.2165	13.3552	8.41617	9.57038	18.7798	12.8802	3.36767	2.54468	4.2167	4.7982	2.40542	2.67755	6.48686	4.3969	1.75053	1.32191	2.04622	2.18811	1.19431	1.36191	2.98924	2.0908
gene:ENSGALG00000019147	1	complement(129240115..129253041)	ENSGALG00000019147	134	103	169	94	140	114	159	234	8.94633	8.12318	10.8094	5.89384	8.72788	10.0094	12.8707	10.2516	1.56412	1.36658	2.27602	1.29174	1.52172	1.7083	2.71202	2.13484	0.813039	0.709909	1.10448	0.58907	0.755547	0.868913	1.24974	1.01515
CRLF2	1	129326891..129342877	ENSGALG00000045814	7	8	12	14	15	5	16	25	0.467346	0.630927	0.767528	0.877807	0.93513	0.439008	1.29516	1.09525	0.308446	0.400683	0.610076	0.726257	0.615478	0.282842	1.03022	0.861	0.160331	0.208147	0.29605	0.331193	0.30559	0.143865	0.47474	0.409419
SHOX	1	complement(129773258..129781085)	ENSGALG00000016698	0	0	0	0	0	0	0	0	0	0	0	0	0	0	0	0	0	0	0	0	0	0	0	0	0	0	0	0	0	0	0	0
PPP2R3B	1	129990428..130041210	ENSGALG00000016702	51	25	57	59	57	32	68	48	3.40495	1.97165	3.64576	3.69933	3.55349	2.80965	5.50444	2.10289	0.817571	0.45554	1.05427	1.1135	0.850885	0.658566	1.59292	0.601422	0.424977	0.236643	0.511603	0.507785	0.422472	0.334974	0.73404	0.285986
STAGL	1	complement(130042506..130100185)	ENSGALG00000016716	468	354	506	489	658	467	414	781	31.2454	27.9185	32.3641	30.6605	41.021	41.0034	33.5123	34.2157	4.26983	3.67112	5.32645	5.25237	5.59025	5.46985	5.51943	5.56927	2.21948	1.90707	2.58475	2.39522	2.7756	2.78219	2.54343	2.64828
GTPBP6	1	130100882..130111231	ENSGALG00000016717	153	128	184	124	173	71	83	234	10.2148	10.0948	11.7688	7.77486	10.7852	6.23392	6.71865	10.2516	3.97976	3.78448	5.52212	3.79725	4.19037	2.37092	3.15481	4.75734	2.0687	1.96596	2.6797	1.73165	2.08055	1.20595	1.45378	2.26219
PLCXD1	1	complement(130111878..130130047)	ENSGALG00000016721	1888	1638	1875	1464	1509	1089	1842	2842	126.05	129.182	119.926	91.7935	94.0741	95.616	149.106	124.508	30.7843	30.358	35.2737	28.1029	22.9117	22.7955	43.8881	36.2188	16.0018	15.7703	17.1172	12.8157	11.3759	11.5947	20.2243	17.2226
gene:ENSGALG00000016722	1	complement(130147538..130154046)	ENSGALG00000016722	10	4	4	10	13	7	8	3	0.667637	0.315463	0.255843	0.627005	0.810446	0.614611	0.647581	0.13143	0.401384	0.182495	0.185243	0.472544	0.485897	0.360705	0.469224	0.0941162	0.208641	0.0948024	0.0898925	0.215493	0.241252	0.183469	0.216225	0.0447538
RGN	1	complement(130158053..130170776)	ENSGALG00000016724	12505	13806	13398	12430	25924	16000	8329	18955	834.88	1088.82	856.945	779.367	1616.15	1404.83	674.213	830.421	423.276	531.177	523.242	495.329	817.115	695.271	411.967	501.472	220.021	275.935	253.912	225.883	405.704	353.643	189.841	238.458
JADE3	1	complement(130179595..130223708)	ENSGALG00000016727	269	276	447	676	629	322	292	1097	17.9594	21.767	28.5904	42.3855	39.2131	28.2721	23.6367	48.0597	4.45018	5.18998	8.5321	13.166	9.68985	6.83873	7.05892	14.1845	2.31323	2.69608	4.14034	6.00406	4.81109	3.47846	3.25285	6.74497
RP2	1	complement(130245737..130263925)	ENSGALG00000016728	1776	2120	2216	1733	2508	1599	1799	3362	118.572	167.196	141.737	108.66	156.354	140.395	145.625	147.29	19.8831	26.9779	28.6242	22.8413	26.1462	22.9818	29.4308	29.4186	10.3353	14.0144	13.8904	10.4163	12.9818	11.6895	13.5621	13.989
SLC9A7	1	130278755..130346592	ENSGALG00000016734	131	125	165	200	214	128	143	293	8.74604	9.85823	10.5535	12.5401	13.3412	11.2386	11.5755	12.8364	2.28348	2.47667	3.31843	4.10429	3.47361	2.86438	3.64244	3.99187	1.18696	1.28658	1.61032	1.87167	1.72468	1.45694	1.67849	1.8982
[truncated: 14,019 more rows]

## Sheet: Table S3_DeSeq2_Output
ID	genes	Log2FC	P-val	FDR P-val
ENSGALG00000038710	MANSC1	1.85337	9.30642e-13	1.32589e-08
ENSGALG00000011838	GUCY2C	-2.19996	1.06943e-07	0.000761808
[truncated: 15,567 more rows]

## Sheet: Table S4_Pathways
Ingenuity Canonical Pathways	-log(p-value)	Ratio	z-score	Column1	Molecules
[truncated: 460 more rows]

[truncated: 5 more sheets: Table S5_Upstream Regulators, Table S6_Diseases and Functions, Table S7 Toxicology, Fig. S1 Histo, Fig. S3_D&F Heatmap]
